# Supplementary material for: Plastid phylogenomics with broad taxon sampling further elucidates the distinct evolutionary origins and timing of secondary green plastids
Source: Sci Rep. 2018 Jan 24;8:1523. doi: 10.1038/s41598-017-18805-w (PMC5784168; doi:10.1038/s41598-017-18805-w)
Supplement: Supplementary file 2 — Supplementary Tables S2 - S9 [file 41598_2017_18805_MOESM2_ESM.xlsx]

## Sheet: Table S2
TABLE S2. Nucleotide alignment site-wise log-likelihood values for topologies T1 and T2.
Position in alignment	Gene name	Codon position	lnL for topology T1	lnL for topology T2	Δ lnL (if > 0, site favours T1)
1	psbJ	1	-9.85733	-9.88661	0.029281
2	psbJ	2	-9.28532	-9.28492	-0.000406
3	psbJ	3	-10.3656	-10.1761	-0.189518
4	psbJ	1	-51.4672	-51.8643	0.397055
5	psbJ	2	-23.1152	-23.1755	0.060235
6	psbJ	3	-99.2376	-98.8768	-0.360801
7	psbJ	1	-36.1919	-33.2042	-2.98769
8	psbJ	2	-15.301	-15.2996	-0.001367
9	psbJ	3	-116.544	-113.189	-3.35455
10	psbJ	1	-15.9693	-15.9764	0.007082
11	psbJ	2	-28.3947	-28.4279	0.033204
12	psbJ	3	-106.203	-105.792	-0.411266
13	psbJ	1	-3.78118	-3.78332	0.002132
14	psbJ	2	-3.78118	-3.78332	0.002132
15	psbJ	3	-118.445	-118.175	-0.27017
16	psbJ	1	-54.5834	-55.1993	0.615954
17	psbJ	2	-3.78118	-3.78332	0.002132
18	psbJ	3	-67.0276	-67.224	0.196365
19	psbJ	1	-47.902	-47.8862	-0.01576
20	psbJ	2	-3.43409	-3.44089	0.006799
21	psbJ	3	-133.74	-134.713	0.973753
22	psbJ	1	-4.65357	-4.66921	0.015642
23	psbJ	2	-4.65357	-4.66921	0.015642
24	psbJ	3	-137.388	-137.461	0.072341
25	psbJ	1	-108.058	-107.49	-0.568648
26	psbJ	2	-3.43409	-3.44089	0.006799
27	psbJ	3	-102.405	-100.658	-1.74662
28	psbJ	1	-3.43409	-3.44089	0.006799
29	psbJ	2	-3.78118	-3.78332	0.002132
30	psbJ	3	-3.78118	-3.78332	0.002132
31	psbJ	1	-90.0425	-90.8387	0.796153
32	psbJ	2	-3.43409	-3.44089	0.006799
33	psbJ	3	-115.431	-115.679	0.247531
34	psbJ	1	-63.379	-61.269	-2.11001
35	psbJ	2	-10.3266	-10.3204	-0.006187
36	psbJ	3	-141.349	-143.014	1.66486
37	psbJ	1	-10.0485	-10.0598	0.011223
38	psbJ	2	-22.2167	-22.2455	0.028762
39	psbJ	3	-140.078	-140.379	0.30066
40	psbJ	1	-61.2152	-59.2712	-1.94402
41	psbJ	2	-55.6347	-54.5862	-1.04852
42	psbJ	3	-126.666	-128.683	2.01732
43	psbJ	1	-116.672	-114.586	-2.08583
44	psbJ	2	-23.4819	-23.4383	-0.043534
45	psbJ	3	-125.283	-124.975	-0.308027
46	psbJ	1	-64.0871	-63.6917	-0.395401
47	psbJ	2	-80.3487	-79.6844	-0.664347
48	psbJ	3	-146.16	-146.977	0.816739
49	psbJ	1	-3.78118	-3.78332	0.002132
50	psbJ	2	-3.78118	-3.78332	0.002132
51	psbJ	3	-121.543	-122.49	0.946314
52	psbJ	1	-113.485	-111.547	-1.93842
53	psbJ	2	-81.4062	-81.8321	0.425893
54	psbJ	3	-126.756	-126.175	-0.58104
55	psbJ	1	-83.8558	-87.0786	3.22275
56	psbJ	2	-68.9734	-71.2818	2.30836
57	psbJ	3	-130.593	-130.291	-0.30151
58	psbJ	1	-12.8551	-12.8834	0.02832
59	psbJ	2	-46.8663	-46.9161	0.049835
60	psbJ	3	-142.434	-143.268	0.833476
61	psbJ	1	-165.362	-165.093	-0.269375
62	psbJ	2	-3.43409	-3.44089	0.006799
63	psbJ	3	-114.237	-115.768	1.53139
64	psbJ	1	-85.6804	-85.4362	-0.244191
65	psbJ	2	-112.98	-111.844	-1.13604
66	psbJ	3	-132.29	-132.426	0.135493
67	psbJ	1	-107.721	-108.635	0.913673
68	psbJ	2	-10.375	-10.3374	-0.03759
69	psbJ	3	-109.665	-108.365	-1.29937
70	psbJ	1	-153.911	-154.908	0.996438
71	psbJ	2	-9.46867	-9.44664	-0.022034
72	psbJ	3	-128.333	-132.091	3.75801
73	psbJ	1	-100.174	-98.4647	-1.70907
74	psbJ	2	-128.455	-129.314	0.858781
75	psbJ	3	-132.173	-132.802	0.628373
76	psbJ	1	-105.746	-105.285	-0.460144
77	psbJ	2	-23.4031	-23.3977	-0.005447
78	psbJ	3	-152.764	-154.008	1.24432
79	psbJ	1	-14.5647	-14.7587	0.194044
80	psbJ	2	-11.0302	-11.0215	-0.008714
81	psbJ	3	-105.272	-110.247	4.97433
82	psbJ	1	-3.43409	-3.44089	0.006799
83	psbJ	2	-3.43409	-3.44089	0.006799
84	psbJ	3	-113.599	-113.731	0.131569
85	psbJ	1	-3.43409	-3.44089	0.006799
86	psbJ	2	-9.54022	-9.54704	0.006822
87	psbJ	3	-97.982	-96.9964	-0.985554
88	psbJ	1	-80.8564	-83.7643	2.90797
89	psbJ	2	-17.1899	-17.2056	0.015737
90	psbJ	3	-151.282	-150.669	-0.612713
91	psbJ	1	-10.4965	-10.4729	-0.023642
92	psbJ	2	-10.5221	-10.4941	-0.028027
93	psbJ	3	-123.6	-124.353	0.753407
94	psbJ	1	-78.757	-78.5455	-0.211436
95	psbJ	2	-68.9762	-67.1594	-1.81678
96	psbJ	3	-143.967	-143.181	-0.785273
97	psbJ	1	-10.637	-10.6054	-0.031509
98	psbJ	2	-10.637	-10.6054	-0.031509
99	psbJ	3	-131.817	-131.053	-0.764161
100	psbJ	1	-95.4956	-95.0285	-0.467094
101	psbJ	2	-3.43106	-3.43784	0.006788
102	psbJ	3	-75.5114	-77.1119	1.60047
103	psbJ	1	-18.2733	-18.2423	-0.030961
104	psbJ	2	-10.637	-10.6054	-0.031509
105	psbJ	3	-167.844	-168.445	0.600435
106	psbJ	1	-11.7842	-11.7868	0.002528
107	psbJ	2	-10.9104	-10.8808	-0.029593
108	psbJ	3	-142.616	-142.275	-0.34099
109	psbJ	1	-21.2737	-21.3235	0.049875
110	psbJ	2	-31.1206	-31.1357	0.015178
111	psbJ	3	-136.85	-136.917	0.066416
112	psbJ	1	-113.24	-112.543	-0.69736
113	psbJ	2	-16.0655	-15.9724	-0.093165
114	psbJ	3	-130.031	-129.165	-0.865397
115	psbJ	1	-3.43409	-3.44089	0.006799
116	psbJ	2	-10.5696	-10.6008	0.031152
117	psbJ	3	-69.6029	-69.7798	0.176868
118	rpl12	1	-30.0644	-30.2881	0.22369
119	rpl12	2	-9.87056	-9.8782	0.007634
120	rpl12	3	-25.7552	-25.7379	-0.01725
121	rpl12	1	-14.282	-14.3441	0.062137
122	rpl12	2	-3.07429	-3.0787	0.00441
123	rpl12	3	-58.4045	-58.568	0.16351
124	rpl12	1	-62.8581	-64.6911	1.83306
125	rpl12	2	-3.07429	-3.0787	0.00441
126	rpl12	3	-79.4044	-80.0434	0.639008
127	rpl12	1	-14.0781	-14.1109	0.03273
128	rpl12	2	-9.4745	-9.49175	0.017253
129	rpl12	3	-52.7599	-52.7155	-0.044386
130	rpl12	1	-40.9531	-41.0804	0.12733
131	rpl12	2	-34.058	-34.1548	0.096831
132	rpl12	3	-47.9658	-47.98	0.014268
133	rpl12	1	-53.2447	-53.2178	-0.026876
134	rpl12	2	-3.07429	-3.0787	0.00441
135	rpl12	3	-44.5341	-44.5582	0.024118
136	rpl12	1	-3.19908	-3.20063	0.001546
137	rpl12	2	-3.19908	-3.20063	0.001546
138	rpl12	3	-53.4897	-53.6483	0.158628
139	rpl12	1	-70.9101	-69.9194	-0.990765
140	rpl12	2	-61.231	-61.2911	0.060111
141	rpl12	3	-99.0672	-98.1912	-0.876015
142	rpl12	1	-69.5678	-70.9136	1.34589
143	rpl12	2	-3.07429	-3.0787	0.00441
144	rpl12	3	-90.8488	-90.4439	-0.4049
145	rpl12	1	-17.7797	-17.8875	0.107823
146	rpl12	2	-22.2094	-22.2726	0.063194
147	rpl12	3	-90.4168	-90.2472	-0.169587
148	rpl12	1	-62.6107	-62.4681	-0.142612
149	rpl12	2	-3.07429	-3.0787	0.00441
150	rpl12	3	-72.4586	-75.9462	3.4876
151	rpl12	1	-60.9738	-61.1168	0.143
152	rpl12	2	-8.41236	-8.41223	-0.000128
153	rpl12	3	-59.4153	-56.4052	-3.01004
154	rpl12	1	-3.46466	-3.46609	0.001429
155	rpl12	2	-3.19908	-3.20063	0.001546
156	rpl12	3	-38.8203	-37.3328	-1.48745
157	rpl12	1	-24.3029	-24.4944	0.191493
158	rpl12	2	-9.0836	-9.08082	-0.002786
159	rpl12	3	-102.057	-102.368	0.311044
160	rpl12	1	-78.3954	-78.4576	0.062129
161	rpl12	2	-31.2791	-31.2072	-0.071961
162	rpl12	3	-103.87	-103.888	0.017244
163	rpl12	1	-21.1078	-21.2269	0.119045
164	rpl12	2	-3.19908	-3.20063	0.001546
165	rpl12	3	-51.8208	-53.9894	2.16863
166	rpl12	1	-77.8073	-78.0182	0.210918
167	rpl12	2	-3.07429	-3.0787	0.00441
168	rpl12	3	-60.0093	-59.9634	-0.045889
169	rpl12	1	-23.7961	-23.0858	-0.710338
170	rpl12	2	-3.07429	-3.0787	0.00441
171	rpl12	3	-102.702	-102.656	-0.046055
172	rpl12	1	-61.7734	-60.8769	-0.89649
173	rpl12	2	-32.1484	-31.8235	-0.324936
174	rpl12	3	-99.2924	-100.421	1.12912
175	rpl12	1	-80.3426	-79.0666	-1.27597
176	rpl12	2	-20.6283	-22.8544	2.2261
177	rpl12	3	-44.8735	-44.8895	0.015968
178	rpl12	1	-3.19908	-3.20063	0.001546
179	rpl12	2	-3.07429	-3.0787	0.00441
180	rpl12	3	-79.0074	-79.1904	0.183019
181	rpl12	1	-3.46466	-3.46609	0.001429
182	rpl12	2	-3.19908	-3.20063	0.001546
183	rpl12	3	-22.7585	-22.4685	-0.289998
184	rpl12	1	-50.4963	-49.9918	-0.504526
185	rpl12	2	-28.3089	-28.3343	0.025455
186	rpl12	3	-56.1566	-57.2297	1.07301
187	rpl12	1	-34.3219	-34.3633	0.041379
188	rpl12	2	-23.7442	-23.7895	0.045282
189	rpl12	3	-90.017	-89.651	-0.366004
190	rpl12	1	-8.65457	-8.66812	0.013553
191	rpl12	2	-3.08303	-3.08742	0.004396
192	rpl12	3	-54.5436	-54.0974	-0.446276
193	rpl12	1	-30.2898	-30.2125	-0.077288
194	rpl12	2	-32.8816	-32.8795	-0.002133
195	rpl12	3	-100.979	-101.118	0.1392
196	rpl12	1	-18.0175	-18.0255	0.007995
197	rpl12	2	-3.08303	-3.08742	0.004396
198	rpl12	3	-98.7147	-98.9552	0.240587
199	rpl12	1	-29.6123	-29.5648	-0.047482
200	rpl12	2	-23.4519	-23.405	-0.046902
201	rpl12	3	-47.983	-47.6753	-0.307764
202	rpl12	1	-34.1011	-33.785	-0.316114
203	rpl12	2	-8.75788	-8.76436	0.006481
204	rpl12	3	-94.0592	-94.1242	0.064963
205	rpl12	1	-29.2411	-23.1098	-6.13132
206	rpl12	2	-54.0647	-47.8742	-6.19055
207	rpl12	3	-100.402	-99.8327	-0.569017
208	rpl12	1	-56.9784	-56.7394	-0.239031
209	rpl12	2	-45.8704	-46.0198	0.149342
210	rpl12	3	-98.1235	-98.3039	0.18042
211	rpl12	1	-15.0833	-14.8386	-0.24476
212	rpl12	2	-25.2838	-25.1778	-0.106031
213	rpl12	3	-36.1151	-36.2238	0.108708
214	rpl12	1	-13.2094	-13.2178	0.008399
215	rpl12	2	-13.7343	-13.756	0.021754
216	rpl12	3	-39.7465	-39.5689	-0.177575
217	rpl12	1	-47.8822	-47.5507	-0.331538
218	rpl12	2	-10.0036	-9.99559	-0.008053
219	rpl12	3	-42.6589	-42.6623	0.003411
220	rpl12	1	-21.9168	-21.9828	0.066058
221	rpl12	2	-9.82076	-9.82005	-0.000708
222	rpl12	3	-98.3293	-98.6996	0.370292
223	rpl12	1	-73.6547	-73.0414	-0.613332
224	rpl12	2	-53.3577	-53.2969	-0.060773
225	rpl12	3	-94.0204	-94.2206	0.2002
226	rpl12	1	-3.08303	-3.08742	0.004396
227	rpl12	2	-3.08303	-3.08742	0.004396
228	rpl12	3	-34.8199	-34.7869	-0.032966
229	rpl12	1	-29.2378	-29.3293	0.091483
230	rpl12	2	-24.6943	-24.7421	0.047828
231	rpl12	3	-53.7493	-53.7195	-0.029855
232	rpl12	1	-39.0989	-39.0921	-0.006799
233	rpl12	2	-3.08303	-3.08742	0.004396
234	rpl12	3	-85.4667	-85.736	0.269308
235	rpl12	1	-66.3324	-64.8431	-1.48921
236	rpl12	2	-13.4178	-13.4276	0.009792
237	rpl12	3	-71.6865	-71.5385	-0.148023
238	rpl12	1	-72.8389	-69.2893	-3.54959
239	rpl12	2	-3.08303	-3.08742	0.004396
240	rpl12	3	-76.5536	-76.6319	0.078228
241	rpl12	1	-40.642	-40.3337	-0.308276
242	rpl12	2	-9.32344	-9.3128	-0.010638
243	rpl12	3	-36.8967	-36.8978	0.00108
244	rpl12	1	-43.5618	-43.7942	0.232385
245	rpl12	2	-45.9132	-45.8689	-0.044299
246	rpl12	3	-91.9298	-91.0584	-0.871402
247	rpl12	1	-47.5221	-47.5564	0.034308
248	rpl12	2	-13.5414	-13.4933	-0.048171
249	rpl12	3	-97.3156	-97.7036	0.388041
250	rpl12	1	-76.8448	-72.6191	-4.22572
251	rpl12	2	-15.6193	-15.6451	0.025831
252	rpl12	3	-103.88	-103.914	0.033942
253	rpl12	1	-88.7593	-88.4445	-0.314719
254	rpl12	2	-102.683	-102.232	-0.451295
255	rpl12	3	-88.4754	-88.2806	-0.194773
256	rpl12	1	-3.20793	-3.20944	0.001509
257	rpl12	2	-3.20793	-3.20944	0.001509
258	rpl12	3	-58.3293	-58.4908	0.161482
259	rpl12	1	-71.4706	-69.7907	-1.67992
260	rpl12	2	-15.6643	-15.6029	-0.061389
261	rpl12	3	-84.7592	-85.19	0.430801
262	rpl12	1	-41.8191	-41.2335	-0.585599
263	rpl12	2	-3.08303	-3.08742	0.004396
264	rpl12	3	-91.9082	-91.6718	-0.236392
265	rpl12	1	-65.2246	-63.5352	-1.68946
266	rpl12	2	-34.3951	-34.5018	0.106783
267	rpl12	3	-112.779	-112.258	-0.521081
268	rpl12	1	-49.1834	-49.3867	0.20332
269	rpl12	2	-25.9512	-25.6234	-0.327764
270	rpl12	3	-90.8536	-91.288	0.434414
271	rpl12	1	-57.8133	-55.7707	-2.04261
272	rpl12	2	-14.6495	-14.6068	-0.042725
273	rpl12	3	-84.5877	-84.3744	-0.213226
274	rpl12	1	-16.7255	-16.4119	-0.313601
275	rpl12	2	-10.493	-10.0981	-0.394905
276	rpl12	3	-41.3224	-41.4525	0.130041
277	rpl12	1	-50.5468	-50.8522	0.305464
278	rpl12	2	-32.4139	-32.4616	0.047676
279	rpl12	3	-99.9765	-100.115	0.13816
280	rpl12	1	-47.2699	-46.9558	-0.314057
281	rpl12	2	-8.56313	-8.56351	0.000377
282	rpl12	3	-86.2747	-86.2344	-0.040286
283	rpl12	1	-66.1424	-68.702	2.55964
284	rpl12	2	-3.47263	-3.47402	0.001388
285	rpl12	3	-70.3005	-75.3335	5.03299
286	rpl12	1	-50.0023	-49.7225	-0.279821
287	rpl12	2	-65.3969	-63.0724	-2.32451
288	rpl12	3	-77.8936	-74.4215	-3.47203
289	rpl12	1	-69.9214	-69.7842	-0.137171
290	rpl12	2	-3.08303	-3.08742	0.004396
291	rpl12	3	-57.1311	-57.0501	-0.081031
292	rpl12	1	-14.3068	-14.1775	-0.129313
293	rpl12	2	-8.52288	-8.45045	-0.072426
294	rpl12	3	-113.446	-114.994	1.54791
295	rpl12	1	-71.1562	-70.7662	-0.390028
296	rpl12	2	-57.2748	-57.334	0.059204
297	rpl12	3	-96.4911	-96.4871	-0.004032
298	rpl12	1	-53.5	-54.2006	0.700571
299	rpl12	2	-3.08303	-3.08742	0.004396
300	rpl12	3	-50.6565	-50.562	-0.094542
301	rpl12	1	-8.69923	-8.65396	-0.045269
302	rpl12	2	-20.5418	-20.3688	-0.173033
303	rpl12	3	-109.298	-109.902	0.604192
304	rpl12	1	-68.2965	-67.9614	-0.335108
305	rpl12	2	-3.08303	-3.08742	0.004396
306	rpl12	3	-75.4525	-76.3899	0.937421
307	rpl12	1	-23.1269	-22.5139	-0.613011
308	rpl12	2	-22.4753	-22.3911	-0.084179
309	rpl12	3	-56.2748	-56.8358	0.560979
310	rpl12	1	-21.9377	-21.9169	-0.020765
311	rpl12	2	-3.20793	-3.20944	0.001509
312	rpl12	3	-43.2844	-43.5172	0.23281
313	rpl12	1	-20.3705	-20.2753	-0.095204
314	rpl12	2	-18.7523	-18.5328	-0.219519
315	rpl12	3	-100.664	-101.388	0.724489
316	rpl12	1	-3.20793	-3.20944	0.001509
317	rpl12	2	-3.20793	-3.20944	0.001509
318	rpl12	3	-10.6789	-14.2184	3.53944
319	rpl12	1	-10.4262	-10.4376	0.011397
320	rpl12	2	-33.2238	-33.204	-0.019811
321	rpl12	3	-80.155	-81.2821	1.12716
322	rpl12	1	-57.3288	-57.3312	0.002404
323	rpl12	2	-19.6871	-19.7063	0.019202
324	rpl12	3	-93.141	-92.6823	-0.458729
325	rpl12	1	-14.5817	-14.5833	0.001645
326	rpl12	2	-26.9513	-26.6392	-0.31203
327	rpl12	3	-95.8853	-95.8522	-0.033045
328	rpl12	1	-65.147	-64.6957	-0.451342
329	rpl12	2	-62.1091	-65.2187	3.10957
330	rpl12	3	-102.364	-102.716	0.351835
331	rpl12	1	-62.5363	-62.5333	-0.003045
332	rpl12	2	-38.5692	-38.6397	0.07048
333	rpl12	3	-95.5898	-95.3325	-0.25736
334	rpl12	1	-69.7892	-69.5768	-0.212361
335	rpl12	2	-24.0751	-24.0265	-0.048633
336	rpl12	3	-79.9367	-80.1256	0.188891
337	rpl12	1	-4.13114	-4.14041	0.009277
338	rpl12	2	-4.13114	-4.14041	0.009277
339	rpl12	3	-80.8483	-82.152	1.30376
340	rpl12	1	-26.0099	-25.8818	-0.128151
341	rpl12	2	-18.2353	-18.1581	-0.077193
342	rpl12	3	-51.2606	-51.0877	-0.172939
343	rpl12	1	-79.4452	-79.2928	-0.152386
344	rpl12	2	-46.4333	-46.5728	0.139455
345	rpl12	3	-98.6209	-99.008	0.387088
346	rpl12	1	-93.6081	-91.8583	-1.74984
347	rpl12	2	-3.08303	-3.08742	0.004396
348	rpl12	3	-92.5415	-91.5715	-0.969923
349	rpl12	1	-51.295	-51.1841	-0.110818
350	rpl12	2	-44.7501	-46.5545	1.80442
351	rpl12	3	-51.7509	-51.6482	-0.102708
352	rpl12	1	-22.4868	-22.4428	-0.043954
353	rpl12	2	-9.5921	-9.58782	-0.004277
354	rpl12	3	-48.2696	-48.4336	0.164053
355	rpl12	1	-61.4971	-67.468	5.97087
356	rpl12	2	-77.0812	-82.1132	5.03202
357	rpl12	3	-114.625	-114.91	0.285453
358	rpl12	1	-77.7445	-77.316	-0.428452
359	rpl12	2	-20.1982	-20.2117	0.013486
360	rpl12	3	-89.3038	-89.2976	-0.006121
361	rpl12	1	-35.1025	-34.9741	-0.128345
362	rpl12	2	-16.4524	-16.3737	-0.078727
363	rpl12	3	-99.7735	-100.496	0.722847
364	rpl12	1	-14.3386	-14.3405	0.001983
365	rpl12	2	-9.32344	-9.3128	-0.010638
366	rpl12	3	-37.1284	-37.1414	0.01301
367	rpl12	1	-10.1852	-10.1912	0.006028
368	rpl12	2	-9.76765	-9.77256	0.004908
369	rpl12	3	-63.4131	-62.8426	-0.570484
370	rpl12	1	-20.6454	-20.682	0.036543
371	rpl12	2	-8.46304	-8.47251	0.009465
372	rpl12	3	-63.399	-64.4546	1.05559
373	rpl12	1	-16.4911	-16.5094	0.018361
374	rpl12	2	-4.13114	-4.14041	0.009277
375	rpl12	3	-97.5551	-97.1628	-0.392336
376	rpl12	1	-19.2342	-19.2482	0.013999
377	rpl12	2	-21.7917	-21.7837	-0.008003
378	rpl12	3	-59.5241	-60.9429	1.41885
379	rpl12	1	-85.6743	-84.1884	-1.48596
380	rpl12	2	-69.6886	-69.316	-0.372556
381	rpl12	3	-98.8238	-98.18	-0.643788
382	rpl12	1	-45.6156	-45.573	-0.042569
383	rpl12	2	-36.4316	-36.2784	-0.153213
384	rpl12	3	-94.1128	-93.9517	-0.1611
385	rpl12	1	-24.5017	-24.4244	-0.077272
386	rpl12	2	-9.08534	-9.09269	0.007348
387	rpl12	3	-36.1161	-36.1117	-0.004397
388	rpl12	1	-60.932	-65.3474	4.41535
389	rpl12	2	-37.8897	-37.7556	-0.13407
390	rpl12	3	-63.8886	-64.0078	0.119259
391	rpl12	1	-55.6702	-56.0607	0.390544
392	rpl12	2	-20.9739	-21.0074	0.033472
393	rpl12	3	-72.835	-73.124	0.288963
394	rpl12	1	-70.3802	-72.5156	2.13538
395	rpl12	2	-3.08303	-3.08742	0.004396
396	rpl12	3	-88.922	-88.9859	0.063882
397	rpl12	1	-41.2521	-42.3482	1.09605
398	rpl12	2	-9.70057	-9.60605	-0.094521
399	rpl12	3	-31.4141	-31.3821	-0.032031
400	rpl12	1	-40.7063	-40.5136	-0.192714
401	rpl12	2	-35.7871	-35.6138	-0.173226
402	rpl12	3	-85.673	-86.6304	0.957341
403	rpl12	1	-31.4382	-31.3248	-0.113381
404	rpl12	2	-29.6334	-29.5774	-0.056013
405	rpl12	3	-96.2394	-96.8547	0.615303
406	rpl12	1	-9.82854	-9.8409	0.012359
407	rpl12	2	-8.80424	-8.81104	0.006805
408	rpl12	3	-88.4053	-88.7568	0.351441
409	rpl12	1	-3.47263	-3.47402	0.001388
410	rpl12	2	-42.8167	-38.9043	-3.91244
411	rpl12	3	-95.0786	-94.7447	-0.333917
412	rpl12	1	-61.6332	-61.5446	-0.088656
413	rpl12	2	-70.7545	-70.6727	-0.081751
414	rpl12	3	-64.468	-64.3484	-0.119586
415	rpl12	1	-39.7823	-39.8241	0.041858
416	rpl12	2	-19.2953	-19.314	0.01864
417	rpl12	3	-93.4544	-93.3006	-0.153788
418	rpl12	1	-60.4858	-60.7642	0.278406
419	rpl12	2	-60.3835	-61.1239	0.740408
420	rpl12	3	-67.3667	-67.5015	0.134746
421	rpl12	1	-35.6311	-35.5551	-0.076067
422	rpl12	2	-3.08303	-3.08742	0.004396
423	rpl12	3	-58.4604	-58.6517	0.191359
424	rpl12	1	-80.8936	-85.0111	4.11745
425	rpl12	2	-77.4468	-75.2734	-2.17338
426	rpl12	3	-83.1394	-83.7011	0.561761
427	rpl12	1	-3.08303	-3.08742	0.004396
428	rpl12	2	-3.20793	-3.20944	0.001509
429	rpl12	3	-56.4458	-56.4587	0.012905
430	clpP	1	-9.18496	-9.30114	0.116172
431	clpP	2	-11.8496	-11.6573	-0.192299
432	clpP	3	-21.3614	-21.4457	0.084263
433	clpP	1	-4.50184	-4.51688	0.015044
434	clpP	2	-4.50184	-4.51688	0.015044
435	clpP	3	-131.748	-132.469	0.720582
436	clpP	1	-25.5392	-27.4248	1.88563
437	clpP	2	-3.33453	-3.34139	0.006858
438	clpP	3	-114.077	-114.274	0.197642
439	clpP	1	-3.69552	-3.69812	0.002598
440	clpP	2	-3.69552	-3.69812	0.002598
441	clpP	3	-109.625	-109.2	-0.424184
442	clpP	1	-40.799	-39.1863	-1.61273
443	clpP	2	-3.33453	-3.34139	0.006858
444	clpP	3	-138.012	-139.201	1.18952
445	clpP	1	-4.50184	-4.51688	0.015044
446	clpP	2	-4.50184	-4.51688	0.015044
447	clpP	3	-126.229	-127.065	0.836043
448	clpP	1	-73.3536	-72.3258	-1.02778
449	clpP	2	-21.5241	-21.5083	-0.015814
450	clpP	3	-63.8521	-65.2098	1.35774
451	clpP	1	-21.0778	-21.0717	-0.006134
452	clpP	2	-3.33453	-3.34139	0.006858
453	clpP	3	-126.295	-126.86	0.56518
454	clpP	1	-66.514	-63.6907	-2.82335
455	clpP	2	-30.2786	-30.4341	0.155529
456	clpP	3	-111.782	-110.083	-1.69938
457	clpP	1	-18.2662	-18.3032	0.037038
458	clpP	2	-51.7479	-54.4347	2.68684
459	clpP	3	-61.425	-61.4532	0.02821
460	clpP	1	-64.884	-65.4847	0.600704
461	clpP	2	-37.9352	-38.2316	0.296338
462	clpP	3	-105.153	-106.409	1.25646
463	clpP	1	-80.4018	-79.13	-1.27181
464	clpP	2	-24.5666	-24.48	-0.086659
465	clpP	3	-100.79	-100.916	0.126483
466	clpP	1	-35.3434	-35.3969	0.053495
467	clpP	2	-30.8712	-30.9302	0.059009
468	clpP	3	-165.027	-163.262	-1.7649
469	clpP	1	-18.8086	-18.419	-0.389676
470	clpP	2	-30.7124	-30.8064	0.093959
471	clpP	3	-123.983	-123.748	-0.235114
472	clpP	1	-27.5674	-27.6863	0.118932
473	clpP	2	-24.532	-24.6564	0.124395
474	clpP	3	-104.273	-105.132	0.858386
475	clpP	1	-93.4441	-92.5118	-0.932343
476	clpP	2	-53.2829	-53.4943	0.211383
477	clpP	3	-161.634	-162.877	1.24248
478	clpP	1	-133.219	-135.804	2.58465
479	clpP	2	-78.1753	-78.3875	0.212184
480	clpP	3	-141.07	-141.02	-0.049792
481	clpP	1	-75.9767	-74.1098	-1.86693
482	clpP	2	-30.6991	-30.8425	0.143367
483	clpP	3	-139.209	-139.549	0.339452
484	clpP	1	-56.0427	-56.1802	0.137522
485	clpP	2	-22.1538	-22.1833	0.02945
486	clpP	3	-85.2297	-85.2462	0.016403
487	clpP	1	-9.08897	-9.10082	0.011855
488	clpP	2	-16.9864	-17.0084	0.022019
489	clpP	3	-18.0625	-18.0902	0.027665
490	clpP	1	-65.3302	-65.8508	0.520637
491	clpP	2	-10.7004	-10.662	-0.038476
492	clpP	3	-135.534	-135.245	-0.28877
493	clpP	1	-7.80916	-7.82453	0.015369
494	clpP	2	-3.46391	-3.46713	0.003223
495	clpP	3	-56.4332	-56.55	0.116795
496	clpP	1	-93.9469	-94.902	0.955151
497	clpP	2	-9.08897	-9.10082	0.011855
498	clpP	3	-120.847	-121.78	0.9329
499	clpP	1	-8.96927	-8.96716	-0.002113
500	clpP	2	-23.802	-23.6923	-0.109672
501	clpP	3	-67.0281	-67.2745	0.246354
502	clpP	1	-29.934	-30.1769	0.242906
503	clpP	2	-31.108	-31.2014	0.093339
504	clpP	3	-91.0743	-91.5908	0.516444
505	clpP	1	-100.583	-98.2621	-2.32121
506	clpP	2	-30.586	-30.6668	0.080779
507	clpP	3	-118.235	-118.549	0.314349
508	clpP	1	-74.1184	-71.198	-2.92045
509	clpP	2	-3.33453	-3.34139	0.006858
510	clpP	3	-104.992	-103.653	-1.33875
511	clpP	1	-16.585	-16.608	0.022988
512	clpP	2	-20.8514	-20.8004	-0.051028
513	clpP	3	-90.9733	-91.2814	0.308104
514	clpP	1	-115.541	-116.428	0.887163
515	clpP	2	-20.5908	-20.8139	0.223114
516	clpP	3	-134.042	-133.425	-0.617069
517	clpP	1	-49.3799	-47.5215	-1.85835
518	clpP	2	-23.0468	-22.9446	-0.102217
519	clpP	3	-106.962	-106.47	-0.492587
520	clpP	1	-119.056	-125.252	6.1956
521	clpP	2	-14.6233	-14.6247	0.001494
522	clpP	3	-138.682	-139.329	0.647308
523	clpP	1	-88.8859	-88.4164	-0.469456
524	clpP	2	-3.33453	-3.34139	0.006858
525	clpP	3	-108.56	-108.04	-0.520127
526	clpP	1	-94.3761	-91.7201	-2.656
527	clpP	2	-9.08897	-9.10082	0.011855
528	clpP	3	-124.202	-123.92	-0.282286
529	clpP	1	-21.1073	-21.2915	0.184163
530	clpP	2	-9.08897	-9.10082	0.011855
531	clpP	3	-62.2026	-61.2408	-0.961733
532	clpP	1	-73.0404	-73.6872	0.64674
533	clpP	2	-3.33453	-3.34139	0.006858
534	clpP	3	-103.966	-104.127	0.160973
535	clpP	1	-23.3396	-23.6369	0.297293
536	clpP	2	-27.4311	-27.4157	-0.015396
537	clpP	3	-84.8046	-86.3935	1.58886
538	clpP	1	-61.8295	-58.7486	-3.08084
539	clpP	2	-41.8975	-35.9933	-5.9042
540	clpP	3	-72.2834	-72.0113	-0.272043
541	clpP	1	-57.4862	-56.6757	-0.810436
542	clpP	2	-26.5707	-26.4914	-0.079355
543	clpP	3	-105.59	-106.918	1.32826
544	clpP	1	-77.326	-76.5542	-0.771769
545	clpP	2	-9.08897	-9.10082	0.011855
546	clpP	3	-83.8553	-83.3549	-0.50042
547	clpP	1	-30.1182	-30.2972	0.179029
548	clpP	2	-19.6186	-19.6907	0.07216
549	clpP	3	-76.0026	-75.9584	-0.044117
550	clpP	1	-17.7629	-17.9008	0.137931
551	clpP	2	-3.46391	-3.46713	0.003223
552	clpP	3	-64.028	-64.1492	0.121132
553	clpP	1	-21.3141	-21.4313	0.117191
554	clpP	2	-3.46391	-3.46713	0.003223
555	clpP	3	-94.8547	-94.7379	-0.116841
556	clpP	1	-121.49	-120.531	-0.959629
557	clpP	2	-12.8027	-12.9618	0.159127
558	clpP	3	-133.439	-133.189	-0.25039
559	clpP	1	-45.1918	-44.6932	-0.498555
560	clpP	2	-32.2937	-32.225	-0.068753
561	clpP	3	-134.458	-134.765	0.307153
562	clpP	1	-3.45647	-3.45971	0.003231
563	clpP	2	-3.45647	-3.45971	0.003231
564	clpP	3	-104.916	-103.766	-1.15029
565	clpP	1	-10.92	-10.9408	0.020807
566	clpP	2	-3.46391	-3.46713	0.003223
567	clpP	3	-68.8015	-71.1407	2.33926
568	clpP	1	-88.2888	-87.7335	-0.555339
569	clpP	2	-9.08897	-9.10082	0.011855
570	clpP	3	-137.809	-137.067	-0.742308
571	clpP	1	-60.2204	-60.5576	0.337238
572	clpP	2	-27.5603	-27.3819	-0.178466
573	clpP	3	-96.6292	-96.7231	0.093829
574	clpP	1	-37.0992	-37.296	0.196817
575	clpP	2	-27.7506	-26.1612	-1.58933
576	clpP	3	-145.208	-145.782	0.5739
577	clpP	1	-41.9654	-42.2781	0.312718
578	clpP	2	-20.287	-19.7299	-0.557103
579	clpP	3	-100.135	-97.3021	-2.83314
580	clpP	1	-66.8239	-68.2738	1.44989
581	clpP	2	-9.08897	-9.10082	0.011855
582	clpP	3	-68.5818	-67.5466	-1.03525
583	clpP	1	-105.595	-104.978	-0.617076
584	clpP	2	-9.08897	-9.10082	0.011855
585	clpP	3	-138.166	-138.291	0.124915
586	clpP	1	-20.1421	-20.1252	-0.016912
587	clpP	2	-35.9432	-36.0959	0.152694
588	clpP	3	-45.5978	-45.3925	-0.205252
589	clpP	1	-64.3168	-61.5984	-2.71845
590	clpP	2	-3.33453	-3.34139	0.006858
591	clpP	3	-102.531	-104.628	2.0962
592	clpP	1	-37.3634	-35.8367	-1.52672
593	clpP	2	-41.013	-40.7983	-0.214728
594	clpP	3	-82.0973	-83.2887	1.19144
595	clpP	1	-55.9871	-55.7924	-0.194658
596	clpP	2	-51.8691	-52.4002	0.531104
597	clpP	3	-121.092	-121.179	0.086734
598	clpP	1	-10.0061	-10.1735	0.167493
599	clpP	2	-9.17721	-9.33828	0.161063
600	clpP	3	-56.9368	-56.4028	-0.533975
601	clpP	1	-110.541	-109.755	-0.785583
602	clpP	2	-106.628	-107.85	1.22119
603	clpP	3	-144.986	-145.368	0.382506
604	clpP	1	-58.8805	-60.5198	1.63933
605	clpP	2	-30.8981	-28.6578	-2.24033
606	clpP	3	-89.0361	-88.9694	-0.066662
607	clpP	1	-74.1768	-71.5235	-2.65335
608	clpP	2	-84.7068	-82.6296	-2.07726
609	clpP	3	-122.01	-122.475	0.464219
610	clpP	1	-101.771	-101.516	-0.254307
611	clpP	2	-13.9954	-13.8166	-0.178808
612	clpP	3	-142.803	-142.287	-0.51534
613	clpP	1	-22.4961	-22.3099	-0.186159
614	clpP	2	-72.6182	-71.0189	-1.59931
615	clpP	3	-53.2527	-52.1988	-1.05395
616	clpP	1	-104.72	-104.958	0.237933
617	clpP	2	-9.97997	-9.98605	0.00608
618	clpP	3	-120.49	-120.267	-0.222298
619	clpP	1	-35.7823	-35.7444	-0.037909
620	clpP	2	-17.7176	-17.4722	-0.245436
621	clpP	3	-78.5354	-78.2393	-0.296086
622	clpP	1	-19.576	-19.6055	0.029518
623	clpP	2	-3.33453	-3.34139	0.006858
624	clpP	3	-126.511	-126.325	-0.186106
625	clpP	1	-3.46391	-3.46713	0.003223
626	clpP	2	-3.46391	-3.46713	0.003223
627	clpP	3	-89.3834	-89.025	-0.358399
628	clpP	1	-3.33453	-3.34139	0.006858
629	clpP	2	-4.50184	-4.51688	0.015044
630	clpP	3	-163.657	-163.378	-0.278778
631	clpP	1	-52.3977	-52.1251	-0.272627
632	clpP	2	-34.5728	-34.5012	-0.071591
633	clpP	3	-144.104	-143.789	-0.315118
634	clpP	1	-7.80916	-7.82453	0.015369
635	clpP	2	-9.15108	-9.16305	0.011973
636	clpP	3	-154.888	-153.532	-1.35619
637	clpP	1	-7.80916	-7.82453	0.015369
638	clpP	2	-7.80916	-7.82453	0.015369
639	clpP	3	-159.516	-159.651	0.135107
640	clpP	1	-34.3723	-34.1596	-0.212762
641	clpP	2	-26.8857	-26.9067	0.020967
642	clpP	3	-154.357	-154.781	0.423848
643	clpP	1	-29.9167	-29.9508	0.034094
644	clpP	2	-9.21095	-9.22316	0.012214
645	clpP	3	-141.64	-142.678	1.03815
646	clpP	1	-37.9659	-37.8962	-0.06979
647	clpP	2	-57.345	-57.4407	0.095671
648	clpP	3	-139.731	-140.086	0.35514
649	clpP	1	-51.141	-50.8	-0.341087
650	clpP	2	-63.1256	-65.7416	2.616
651	clpP	3	-88.7619	-88.4777	-0.284197
652	clpP	1	-3.69552	-3.69812	0.002598
653	clpP	2	-3.69552	-3.69812	0.002598
654	clpP	3	-136.806	-136.538	-0.267572
655	clpP	1	-50.599	-53.3233	2.72428
656	clpP	2	-3.33453	-3.34139	0.006858
657	clpP	3	-117.24	-117.636	0.396032
658	clpP	1	-40.6332	-40.3648	-0.268401
659	clpP	2	-54.0277	-54.4493	0.421686
660	clpP	3	-160.715	-160.175	-0.540113
661	clpP	1	-82.0446	-80.1286	-1.916
662	clpP	2	-3.33453	-3.34139	0.006858
663	clpP	3	-126.79	-126.609	-0.181148
664	clpP	1	-23.4156	-23.4168	0.001197
665	clpP	2	-36.6087	-38.1223	1.51353
666	clpP	3	-70.682	-71.5884	0.906447
667	clpP	1	-3.69552	-3.69812	0.002598
668	clpP	2	-3.46391	-3.46713	0.003223
669	clpP	3	-82.7561	-79.9868	-2.76934
670	clpP	1	-65.0269	-61.6073	-3.41963
671	clpP	2	-54	-52.2339	-1.76606
672	clpP	3	-138.774	-139.85	1.07604
673	clpP	1	-62.3439	-61.873	-0.470855
674	clpP	2	-14.0944	-14.0994	0.004979
675	clpP	3	-95.0525	-94.7651	-0.287363
676	clpP	1	-67.4893	-67.7964	0.307148
677	clpP	2	-28.1416	-28.3546	0.213011
678	clpP	3	-94.8954	-94.1731	-0.722266
679	clpP	1	-30.3537	-30.5339	0.180195
680	clpP	2	-41.4665	-39.8428	-1.62371
681	clpP	3	-58.5165	-58.4991	-0.017336
682	clpP	1	-65.3624	-65.3351	-0.02733
683	clpP	2	-14.7965	-14.9715	0.174996
684	clpP	3	-133.488	-133.261	-0.227571
685	clpP	1	-91.7851	-92.6803	0.895252
686	clpP	2	-61.3786	-61.1621	-0.216558
687	clpP	3	-94.0592	-94.1858	0.126614
688	clpP	1	-92.7787	-92.5936	-0.185087
689	clpP	2	-47.2543	-47.3171	0.062722
690	clpP	3	-154.379	-154.755	0.375641
691	clpP	1	-60.2995	-60.82	0.520541
692	clpP	2	-61.7615	-61.381	-0.380506
693	clpP	3	-144.654	-145.456	0.801711
694	clpP	1	-49.9976	-50.6476	0.65001
695	clpP	2	-16.1642	-16.0968	-0.06742
696	clpP	3	-167.107	-166.529	-0.577877
697	clpP	1	-63.3321	-64.8185	1.48642
698	clpP	2	-51.9398	-52.9403	1.00052
699	clpP	3	-126.449	-125.978	-0.471273
700	clpP	1	-3.46391	-3.46713	0.003223
701	clpP	2	-4.50184	-4.51688	0.015044
702	clpP	3	-165.507	-164.81	-0.696629
703	clpP	1	-83.2409	-83.1677	-0.073208
704	clpP	2	-3.33453	-3.34139	0.006858
705	clpP	3	-91.1113	-90.8821	-0.229226
706	clpP	1	-33.4419	-33.4486	0.006718
707	clpP	2	-70.7513	-69.9312	-0.820104
708	clpP	3	-104.777	-103.875	-0.901595
709	clpP	1	-76.0158	-76.9578	0.941947
710	clpP	2	-19.9664	-20.0029	0.036529
711	clpP	3	-126.236	-126.593	0.356796
712	clpP	1	-3.69552	-3.69812	0.002598
713	clpP	2	-3.69552	-3.69812	0.002598
714	clpP	3	-140.947	-140.145	-0.801839
715	clpP	1	-46.4934	-46.9534	0.459935
716	clpP	2	-42.6763	-42.9147	0.23849
717	clpP	3	-150.279	-148.831	-1.44728
718	clpP	1	-20.1162	-20.4492	0.333011
719	clpP	2	-15.2576	-15.2813	0.023647
720	clpP	3	-156.129	-155.529	-0.600177
721	clpP	1	-41.4882	-41.6949	0.206646
722	clpP	2	-17.211	-17.3128	0.101879
723	clpP	3	-145.364	-146.042	0.67754
724	clpP	1	-9.73689	-9.74634	0.009447
725	clpP	2	-11.57	-11.5886	0.018553
726	clpP	3	-167.678	-166.392	-1.28582
727	clpP	1	-16.4537	-16.3778	-0.075905
728	clpP	2	-15.5019	-15.1986	-0.303299
729	clpP	3	-118.632	-118.45	-0.181457
730	clpP	1	-25.3913	-25.5513	0.160048
731	clpP	2	-18.2282	-18.3465	0.118236
732	clpP	3	-149.904	-149.384	-0.520132
733	clpP	1	-20.9416	-21.0847	0.143084
734	clpP	2	-18.578	-18.7011	0.12317
735	clpP	3	-152.064	-151.633	-0.430706
736	clpP	1	-65.5511	-64.489	-1.06211
737	clpP	2	-3.33453	-3.34139	0.006858
738	clpP	3	-87.3893	-86.3111	-1.07816
739	clpP	1	-57.5101	-59.3484	1.83829
740	clpP	2	-35.9003	-35.7483	-0.152052
741	clpP	3	-137.307	-137.659	0.352325
742	clpP	1	-67.4072	-67.6996	0.292373
743	clpP	2	-3.33453	-3.34139	0.006858
744	clpP	3	-85.648	-85.9976	0.349587
745	clpP	1	-60.5196	-60.3559	-0.163659
746	clpP	2	-38.6727	-38.6106	-0.062166
747	clpP	3	-158.559	-157.437	-1.12188
748	clpP	1	-22.0307	-22.0973	0.066555
749	clpP	2	-19.8087	-19.8303	0.021529
750	clpP	3	-166.248	-168.583	2.33466
751	clpP	1	-3.69552	-3.69812	0.002598
752	clpP	2	-11.1249	-11.1346	0.009705
753	clpP	3	-153.376	-154.347	0.971185
754	clpP	1	-85.5318	-83.0845	-2.44729
755	clpP	2	-97.9131	-96.7957	-1.11737
756	clpP	3	-140.879	-140.349	-0.529716
757	clpP	1	-103.022	-103.948	0.92581
758	clpP	2	-95.3808	-96.1186	0.737792
759	clpP	3	-133.768	-133.939	0.170107
760	clpP	1	-34.3415	-34.6694	0.327941
761	clpP	2	-34.5528	-37.1545	2.60176
762	clpP	3	-135.515	-135.536	0.020642
763	clpP	1	-53.8993	-51.0892	-2.81003
764	clpP	2	-32.491	-34.3875	1.89649
765	clpP	3	-101.421	-99.212	-2.20888
766	clpP	1	-97.3878	-100.809	3.42086
767	clpP	2	-3.69552	-3.69812	0.002598
768	clpP	3	-124.186	-124.783	0.597213
769	clpP	1	-79.9863	-79.8956	-0.090776
770	clpP	2	-17.2217	-16.9262	-0.295477
771	clpP	3	-106.555	-104.81	-1.74476
772	clpP	1	-36.642	-36.8553	0.213241
773	clpP	2	-27.9869	-28.0168	0.029913
774	clpP	3	-145.319	-144.887	-0.431998
775	clpP	1	-68.6277	-67.956	-0.671745
776	clpP	2	-16.1421	-16.06	-0.082024
777	clpP	3	-157.682	-157.262	-0.420658
778	clpP	1	-40.4519	-40.3651	-0.086872
779	clpP	2	-22.5421	-22.4289	-0.113184
780	clpP	3	-121.481	-121.606	0.124381
781	clpP	1	-36.3082	-36.3638	0.055573
782	clpP	2	-18.0415	-17.996	-0.045579
783	clpP	3	-111.296	-110.706	-0.590457
784	clpP	1	-89.6236	-89.4939	-0.12973
785	clpP	2	-44.8385	-44.7544	-0.084099
786	clpP	3	-135.118	-136.453	1.33528
787	clpP	1	-66.7041	-66.8906	0.186507
788	clpP	2	-18.6109	-18.5637	-0.047153
789	clpP	3	-133.579	-133.607	0.028663
790	clpP	1	-73.2435	-71.4533	-1.79025
791	clpP	2	-41.4439	-41.4197	-0.024193
792	clpP	3	-149.058	-148.989	-0.068708
793	clpP	1	-20.4689	-21.1132	0.644286
794	clpP	2	-3.33453	-3.34139	0.006858
795	clpP	3	-19.0567	-19.1978	0.141055
796	clpP	1	-63.0704	-63.2587	0.188286
797	clpP	2	-13.4694	-13.4815	0.01209
798	clpP	3	-126.289	-126.402	0.113962
799	clpP	1	-14.1799	-14.1782	-0.001624
800	clpP	2	-3.46391	-3.46713	0.003223
801	clpP	3	-110.35	-114.713	4.36311
802	clpP	1	-9.07011	-9.08866	0.018546
803	clpP	2	-7.68414	-7.70272	0.018586
804	clpP	3	-67.2662	-67.2903	0.024135
805	clpP	1	-8.02885	-8.04453	0.01568
806	clpP	2	-4.50184	-4.51688	0.015044
807	clpP	3	-162.495	-162.193	-0.301157
808	clpP	1	-3.69552	-3.69812	0.002598
809	clpP	2	-3.69552	-3.69812	0.002598
810	clpP	3	-165.115	-165.542	0.426101
811	clpP	1	-22.7213	-22.7362	0.01491
812	clpP	2	-16.0347	-16.0392	0.004468
813	clpP	3	-44.1619	-44.3944	0.232477
814	clpP	1	-27.425	-27.6248	0.199813
815	clpP	2	-21.7415	-22.03	0.28852
816	clpP	3	-156.685	-156.358	-0.327203
817	clpP	1	-63.8037	-63.6249	-0.178742
818	clpP	2	-41.1505	-40.8088	-0.341696
819	clpP	3	-157.75	-158.055	0.305479
820	clpP	1	-40.2544	-40.2676	0.013155
821	clpP	2	-16.8143	-16.9211	0.106807
822	clpP	3	-90.4043	-90.1836	-0.22065
823	clpP	1	-75.5968	-73.6665	-1.93025
824	clpP	2	-10.352	-10.3545	0.002502
825	clpP	3	-124.239	-125.425	1.1857
826	clpP	1	-115.455	-113.516	-1.93959
827	clpP	2	-40.1631	-40.1571	-0.00605
828	clpP	3	-111.878	-111.959	0.080548
829	clpP	1	-85.863	-85.7958	-0.067234
830	clpP	2	-67.6552	-68.1306	0.47545
831	clpP	3	-129.178	-128.895	-0.283354
832	clpP	1	-7.80916	-7.82453	0.015369
833	clpP	2	-3.46391	-3.46713	0.003223
834	clpP	3	-79.3473	-80.5136	1.16638
835	clpP	1	-90.4585	-90.3897	-0.068806
836	clpP	2	-65.6394	-62.914	-2.72535
837	clpP	3	-136.879	-136.725	-0.154284
838	clpP	1	-114.464	-114.594	0.130364
839	clpP	2	-79.1511	-77.3477	-1.8034
840	clpP	3	-95.5092	-93.387	-2.12223
841	clpP	1	-27.4187	-27.2809	-0.137808
842	clpP	2	-14.4862	-14.5285	0.042208
843	clpP	3	-64.8663	-64.0787	-0.787589
844	clpP	1	-57.8643	-58.3967	0.532356
845	clpP	2	-7.55194	-7.56072	0.008788
846	clpP	3	-139.565	-139.727	0.161439
847	clpP	1	-103.377	-101.911	-1.46533
848	clpP	2	-54.5106	-54.5594	0.04877
849	clpP	3	-104.894	-103.532	-1.36272
850	clpP	1	-112.796	-112.852	0.056001
851	clpP	2	-30.5648	-30.5658	0.001007
852	clpP	3	-117.284	-117.649	0.365269
853	clpP	1	-66.9347	-68.4666	1.53193
854	clpP	2	-3.33453	-3.34139	0.006858
855	clpP	3	-79.9377	-79.9832	0.045506
856	clpP	1	-89.365	-89.4125	0.04746
857	clpP	2	-13.8851	-13.9059	0.020751
858	clpP	3	-136.619	-136.775	0.156898
859	clpP	1	-106.719	-106.461	-0.258468
860	clpP	2	-71.0893	-71.4716	0.382257
861	clpP	3	-140.721	-140.353	-0.368262
862	clpP	1	-74.4761	-73.9827	-0.493455
863	clpP	2	-41.7731	-41.5702	-0.202885
864	clpP	3	-70.7129	-70.7555	0.042634
865	clpP	1	-64.5905	-63.4094	-1.18107
866	clpP	2	-11.3339	-14.3388	3.00485
867	clpP	3	-144.732	-145.316	0.583536
868	clpP	1	-25.6019	-26.2657	0.663776
869	clpP	2	-67.1173	-64.9452	-2.17215
870	clpP	3	-160.117	-162.783	2.66562
871	clpP	1	-90.3028	-91.5863	1.28356
872	clpP	2	-93.0192	-93.1067	0.087498
873	clpP	3	-87.8407	-88.7464	0.905677
874	clpP	1	-45.7585	-47.1276	1.36915
875	clpP	2	-15.7584	-15.7649	0.006434
876	clpP	3	-98.1733	-98.7144	0.541077
877	clpP	1	-8.96927	-8.96716	-0.002113
878	clpP	2	-9.11393	-9.12156	0.007628
879	clpP	3	-75.9703	-76.3045	0.334203
880	clpP	1	-90.8967	-91.381	0.484335
881	clpP	2	-35.6222	-35.5745	-0.047675
882	clpP	3	-162.511	-161.783	-0.727417
883	clpP	1	-105.838	-105.585	-0.252871
884	clpP	2	-25.7284	-25.439	-0.289462
885	clpP	3	-97.7548	-99.944	2.1892
886	clpP	1	-115.869	-117	1.13097
887	clpP	2	-68.1495	-67.9921	-0.157396
888	clpP	3	-138.012	-138.185	0.173761
889	clpP	1	-17.1589	-17.1308	-0.028071
890	clpP	2	-14.7991	-14.7949	-0.004186
891	clpP	3	-139.584	-141.302	1.7175
892	clpP	1	-62.9937	-62.2353	-0.758391
893	clpP	2	-53.4489	-52.7183	-0.730596
894	clpP	3	-143.509	-143.454	-0.055857
895	clpP	1	-83.4794	-84.0638	0.584435
896	clpP	2	-22.4058	-22.3713	-0.034528
897	clpP	3	-92.9782	-92.9958	0.017656
898	clpP	1	-108.467	-107.341	-1.12601
899	clpP	2	-85.4512	-83.7373	-1.71393
900	clpP	3	-142.804	-142.932	0.128631
901	clpP	1	-95.3642	-96.362	0.997775
902	clpP	2	-28.809	-28.7981	-0.010923
903	clpP	3	-128.615	-129.237	0.622689
904	clpP	1	-72.9693	-73.6787	0.709355
905	clpP	2	-87.3423	-88.9599	1.61763
906	clpP	3	-101.533	-99.1803	-2.35314
907	clpP	1	-123.822	-119.319	-4.50228
908	clpP	2	-86.4441	-85.403	-1.04108
909	clpP	3	-97.3501	-96.7571	-0.593025
910	clpP	1	-51.6577	-49.3374	-2.32037
911	clpP	2	-3.33453	-3.34139	0.006858
912	clpP	3	-111.207	-111.54	0.33308
913	clpP	1	-80.0769	-82.1844	2.1075
914	clpP	2	-29.3224	-29.3103	-0.01215
915	clpP	3	-137.209	-137.086	-0.122115
916	clpP	1	-139.594	-147.394	7.80038
917	clpP	2	-84.3503	-85.649	1.29866
918	clpP	3	-133.339	-134.849	1.51016
919	clpP	1	-20.0704	-20.1099	0.039522
920	clpP	2	-15.0534	-15.086	0.032649
921	clpP	3	-56.9063	-56.834	-0.072258
922	clpP	1	-68.5286	-68.3043	-0.224292
923	clpP	2	-3.33453	-3.34139	0.006858
924	clpP	3	-73.782	-71.9282	-1.8538
925	clpP	1	-22.8391	-23.0601	0.220982
926	clpP	2	-8.00047	-8.01566	0.015187
927	clpP	3	-100.524	-98.9057	-1.61842
928	clpP	1	-101.372	-106.262	4.88974
929	clpP	2	-9.30419	-9.41701	0.112829
930	clpP	3	-131.789	-135.765	3.97619
931	clpP	1	-8.83143	-8.8524	0.02097
932	clpP	2	-10.2955	-10.2993	0.003788
933	clpP	3	-92.7769	-92.4115	-0.365437
934	clpP	1	-63.2408	-64.5748	1.33401
935	clpP	2	-58.8089	-58.7111	-0.097793
936	clpP	3	-122.289	-122.489	0.199543
937	clpP	1	-3.33453	-3.34139	0.006858
938	clpP	2	-30.7113	-30.5705	-0.140773
939	clpP	3	-66.5836	-66.183	-0.400652
940	clpP	1	-79.7222	-80.1991	0.47688
941	clpP	2	-3.33453	-3.34139	0.006858
942	clpP	3	-78.1798	-78.1285	-0.051258
943	clpP	1	-40.3292	-40.3758	0.04665
944	clpP	2	-48.0844	-48.1817	0.09735
945	clpP	3	-149.736	-149.73	-0.0061
946	clpP	1	-35.4156	-35.6025	0.186902
947	clpP	2	-16.0542	-16.1043	0.050114
948	clpP	3	-138.747	-139.117	0.370027
949	clpP	1	-111.64	-109.76	-1.87947
950	clpP	2	-112.254	-112.746	0.492334
951	clpP	3	-150.468	-150.505	0.036756
952	clpP	1	-28.734	-28.7724	0.038395
953	clpP	2	-32.7007	-32.7131	0.012415
954	clpP	3	-76.2905	-76.3037	0.013244
955	clpP	1	-47.2115	-47.2412	0.029732
956	clpP	2	-17.1866	-17.1855	-0.001158
957	clpP	3	-167.245	-167.11	-0.135428
958	clpP	1	-70.3312	-69.2016	-1.12965
959	clpP	2	-42.5761	-42.8469	0.270844
960	clpP	3	-84.1128	-83.626	-0.486722
961	clpP	1	-7.55194	-7.56072	0.008788
962	clpP	2	-13.0485	-13.1716	0.12319
963	clpP	3	-88.889	-88.9357	0.046656
964	clpP	1	-19.5411	-19.5134	-0.027669
965	clpP	2	-19.4051	-19.3838	-0.021291
966	clpP	3	-161.604	-161.973	0.368938
967	clpP	1	-121.341	-118.889	-2.45212
968	clpP	2	-3.33453	-3.34139	0.006858
969	clpP	3	-98.3375	-97.6035	-0.734072
970	clpP	1	-54.8156	-54.942	0.126383
971	clpP	2	-10.4479	-10.3566	-0.091285
972	clpP	3	-160.554	-160.952	0.397342
973	clpP	1	-3.69552	-3.69812	0.002598
974	clpP	2	-9.98107	-9.98833	0.007256
975	clpP	3	-77.5492	-80.3006	2.75138
976	clpP	1	-80.8927	-80.05	-0.842739
977	clpP	2	-50.3436	-50.2809	-0.062748
978	clpP	3	-63.7043	-63.4695	-0.234787
979	clpP	1	-68.2194	-68.0181	-0.20132
980	clpP	2	-3.33453	-3.34139	0.006858
981	clpP	3	-146.747	-148.632	1.88532
982	chlI	1	-16.3448	-16.3609	0.016088
983	chlI	2	-23.6239	-23.7121	0.088209
984	chlI	3	-93.4094	-94.4066	0.997222
985	chlI	1	-60.5963	-63.0907	2.49443
986	chlI	2	-29.4913	-30.6797	1.18839
987	chlI	3	-80.2502	-79.3505	-0.899706
988	chlI	1	-3.13902	-3.14434	0.00532
989	chlI	2	-9.01279	-9.02853	0.015735
990	chlI	3	-62.7057	-62.4837	-0.221925
991	chlI	1	-4.21176	-4.2229	0.011142
992	chlI	2	-4.21176	-4.2229	0.011142
993	chlI	3	-99.5486	-100.381	0.832444
994	chlI	1	-3.13902	-3.14434	0.00532
995	chlI	2	-3.13902	-3.14434	0.00532
996	chlI	3	-46.1016	-45.9742	-0.127418
997	chlI	1	-15.1556	-15.3214	0.165771
998	chlI	2	-4.21176	-4.2229	0.011142
999	chlI	3	-105.888	-105.387	-0.500661
1000	chlI	1	-28.1505	-28.2007	0.05023
1001	chlI	2	-10.5515	-10.5715	0.019942
1002	chlI	3	-111.893	-112.654	0.761172
1003	chlI	1	-16.3988	-17.267	0.868256
1004	chlI	2	-3.13902	-3.14434	0.00532
1005	chlI	3	-51.6087	-54.4109	2.80219
1006	chlI	1	-23.3343	-23.3956	0.061313
1007	chlI	2	-3.13902	-3.14434	0.00532
1008	chlI	3	-86.1375	-86.0544	-0.083122
1009	chlI	1	-3.52358	-3.52562	0.002039
1010	chlI	2	-3.52358	-3.52562	0.002039
1011	chlI	3	-113.928	-113.939	0.011704
1012	chlI	1	-4.21176	-4.2229	0.011142
1013	chlI	2	-3.26499	-3.2673	0.002309
1014	chlI	3	-35.2537	-35.1626	-0.091127
1015	chlI	1	-18.6118	-18.6776	0.065797
1016	chlI	2	-15.4812	-15.5182	0.036985
1017	chlI	3	-73.0796	-72.2201	-0.859483
1018	chlI	1	-3.26499	-3.2673	0.002309
1019	chlI	2	-3.13902	-3.14434	0.00532
1020	chlI	3	-7.54519	-7.56121	0.01602
1021	chlI	1	-3.27428	-3.27704	0.002758
1022	chlI	2	-3.27428	-3.27704	0.002758
1023	chlI	3	-47.4076	-47.4804	0.072732
1024	chlI	1	-66.5927	-68.0397	1.44708
1025	chlI	2	-3.14817	-3.15396	0.005789
1026	chlI	3	-74.3499	-75.1132	0.76327
1027	chlI	1	-57.8638	-58.011	0.147208
1028	chlI	2	-4.225	-4.23691	0.01191
1029	chlI	3	-100.829	-100.115	-0.714164
1030	chlI	1	-69.2928	-65.8067	-3.48619
1031	chlI	2	-3.14817	-3.15396	0.005789
1032	chlI	3	-80.2655	-78.2123	-2.05318
1033	chlI	1	-59.7392	-59.1861	-0.553085
1034	chlI	2	-3.14817	-3.15396	0.005789
1035	chlI	3	-90.5993	-90.1517	-0.447597
1036	chlI	1	-57.1803	-56.8286	-0.351663
1037	chlI	2	-3.14817	-3.15396	0.005789
1038	chlI	3	-73.8395	-74.0655	0.225937
1039	chlI	1	-3.27428	-3.27704	0.002758
1040	chlI	2	-3.27428	-3.27704	0.002758
1041	chlI	3	-55.1585	-54.5927	-0.565816
1042	chlI	1	-18.6563	-18.4933	-0.163009
1043	chlI	2	-3.14817	-3.15396	0.005789
1044	chlI	3	-105.37	-105.412	0.042212
1045	chlI	1	-12.6216	-12.6431	0.021564
1046	chlI	2	-3.14817	-3.15396	0.005789
1047	chlI	3	-65.6307	-65.665	0.034332
1048	chlI	1	-3.53179	-3.53421	0.002425
1049	chlI	2	-3.27428	-3.27704	0.002758
1050	chlI	3	-75.681	-73.7802	-1.90071
1051	chlI	1	-13.462	-13.4398	-0.022237
1052	chlI	2	-4.225	-4.23691	0.01191
1053	chlI	3	-114.308	-114.661	0.352836
1054	chlI	1	-16.1143	-16.1276	0.013333
1055	chlI	2	-22.2055	-22.2592	0.05368
1056	chlI	3	-27.3081	-27.2195	-0.088659
1057	chlI	1	-3.27428	-3.27704	0.002758
1058	chlI	2	-3.14817	-3.15396	0.005789
1059	chlI	3	-77.571	-77.4413	-0.129689
1060	chlI	1	-3.53179	-3.53421	0.002425
1061	chlI	2	-3.53179	-3.53421	0.002425
1062	chlI	3	-99.7335	-100.558	0.824328
1063	chlI	1	-3.53179	-3.53421	0.002425
1064	chlI	2	-3.53179	-3.53421	0.002425
1065	chlI	3	-111.674	-112.391	0.716863
1066	chlI	1	-3.53179	-3.53421	0.002425
1067	chlI	2	-3.14817	-3.15396	0.005789
1068	chlI	3	-93.2497	-93.1756	-0.074133
1069	chlI	1	-10.0513	-10.0365	-0.014801
1070	chlI	2	-3.14817	-3.15396	0.005789
1071	chlI	3	-10.6082	-10.597	-0.011141
1072	chlI	1	-25.0193	-24.7818	-0.237503
1073	chlI	2	-10.1295	-10.174	0.044572
1074	chlI	3	-62.3141	-62.5496	0.235482
1075	chlI	1	-3.27428	-3.27704	0.002758
1076	chlI	2	-3.14817	-3.15396	0.005789
1077	chlI	3	-9.08691	-9.08095	-0.005957
1078	chlI	1	-3.53179	-3.53421	0.002425
1079	chlI	2	-3.53179	-3.53421	0.002425
1080	chlI	3	-110.385	-109.4	-0.985385
1081	chlI	1	-3.53179	-3.53421	0.002425
1082	chlI	2	-3.27428	-3.27704	0.002758
1083	chlI	3	-61.4758	-61.0575	-0.418393
1084	chlI	1	-76.541	-76.5624	0.021333
1085	chlI	2	-3.53179	-3.53421	0.002425
1086	chlI	3	-102.213	-102.632	0.419738
1087	chlI	1	-3.53179	-3.53421	0.002425
1088	chlI	2	-3.53179	-3.53421	0.002425
1089	chlI	3	-101.806	-101.593	-0.212997
1090	chlI	1	-7.44666	-7.466	0.019339
1091	chlI	2	-9.19502	-9.22418	0.02916
1092	chlI	3	-100.567	-100.37	-0.197474
1093	chlI	1	-3.53179	-3.53421	0.002425
1094	chlI	2	-3.53179	-3.53421	0.002425
1095	chlI	3	-97.6923	-98.0593	0.366983
1096	chlI	1	-3.27428	-3.27704	0.002758
1097	chlI	2	-3.27428	-3.27704	0.002758
1098	chlI	3	-43.0295	-45.2385	2.20906
1099	chlI	1	-8.63408	-8.65226	0.018181
1100	chlI	2	-4.225	-4.23691	0.01191
1101	chlI	3	-105.437	-105.862	0.425028
1102	chlI	1	-3.27428	-3.27704	0.002758
1103	chlI	2	-4.225	-4.23691	0.01191
1104	chlI	3	-103.923	-103.814	-0.109565
1105	chlI	1	-26.2648	-25.6852	-0.579562
1106	chlI	2	-23.6697	-23.7754	0.105656
1107	chlI	3	-98.9965	-98.9496	-0.046854
1108	chlI	1	-22.8986	-22.9265	0.027909
1109	chlI	2	-3.14817	-3.15396	0.005789
1110	chlI	3	-107.534	-107.103	-0.431349
1111	chlI	1	-83.8163	-81.3187	-2.4976
1112	chlI	2	-3.53179	-3.53421	0.002425
1113	chlI	3	-97.8317	-97.3678	-0.463937
1114	chlI	1	-26.4819	-23.4245	-3.05732
1115	chlI	2	-4.225	-4.23691	0.01191
1116	chlI	3	-94.7703	-94.5577	-0.212621
1117	chlI	1	-76.2202	-78.3196	2.0994
1118	chlI	2	-3.14817	-3.15396	0.005789
1119	chlI	3	-89.8425	-90.0249	0.182458
1120	chlI	1	-27.2085	-27.2883	0.079757
1121	chlI	2	-25.497	-25.484	-0.013027
1122	chlI	3	-95.8257	-95.2088	-0.616951
1123	chlI	1	-3.53179	-3.53421	0.002425
1124	chlI	2	-3.27428	-3.27704	0.002758
1125	chlI	3	-56.716	-56.0874	-0.628614
1126	chlI	1	-77.0164	-72.8125	-4.20391
1127	chlI	2	-3.14817	-3.15396	0.005789
1128	chlI	3	-83.8123	-82.6291	-1.18323
1129	chlI	1	-70.1749	-70.203	0.028101
1130	chlI	2	-3.15251	-3.15827	0.005759
1131	chlI	3	-73.5339	-73.7053	0.171478
1132	chlI	1	-4.23128	-4.24319	0.011905
1133	chlI	2	-4.23128	-4.24319	0.011905
1134	chlI	3	-102.889	-102.643	-0.245893
1135	chlI	1	-50.2766	-50.2511	-0.025471
1136	chlI	2	-30.8169	-30.6632	-0.153689
1137	chlI	3	-75.9379	-76.0621	0.124289
1138	chlI	1	-3.27868	-3.2814	0.002715
1139	chlI	2	-3.15251	-3.15827	0.005759
1140	chlI	3	-93.5608	-93.5199	-0.040923
1141	chlI	1	-106.981	-107.68	0.698999
1142	chlI	2	-33.08	-33.0105	-0.069533
1143	chlI	3	-74.9957	-74.8088	-0.18692
1144	chlI	1	-35.0559	-34.9061	-0.149845
1145	chlI	2	-8.18654	-7.99596	-0.190578
1146	chlI	3	-94.2445	-93.6733	-0.571204
1147	chlI	1	-28.5368	-28.5405	0.003671
1148	chlI	2	-9.04089	-9.03998	-0.000913
1149	chlI	3	-103.67	-103.758	0.087876
1150	chlI	1	-56.2618	-56.3514	0.089602
1151	chlI	2	-93.5852	-92.5105	-1.07473
1152	chlI	3	-93.3908	-92.2007	-1.19012
1153	chlI	1	-41.2614	-40.7032	-0.558208
1154	chlI	2	-18.7429	-18.7641	0.021216
1155	chlI	3	-62.1751	-60.5699	-1.60513
1156	chlI	1	-3.53567	-3.53805	0.002381
1157	chlI	2	-3.27868	-3.2814	0.002715
1158	chlI	3	-57.721	-56.7499	-0.971062
1159	chlI	1	-33.4654	-35.8753	2.40983
1160	chlI	2	-42.56	-42.1519	-0.40812
1161	chlI	3	-105.034	-104.404	-0.630315
1162	chlI	1	-3.15251	-3.15827	0.005759
1163	chlI	2	-20.4452	-20.49	0.044712
1164	chlI	3	-60.3112	-59.9774	-0.333873
1165	chlI	1	-26.8091	-26.8634	0.054375
1166	chlI	2	-3.27868	-3.2814	0.002715
1167	chlI	3	-73.3158	-72.9991	-0.316704
1168	chlI	1	-9.02288	-9.04719	0.024312
1169	chlI	2	-4.23128	-4.24319	0.011905
1170	chlI	3	-103.101	-103.707	0.606578
1171	chlI	1	-48.0385	-48.2236	0.185148
1172	chlI	2	-3.27868	-3.2814	0.002715
1173	chlI	3	-69.4851	-68.122	-1.36319
1174	chlI	1	-4.23128	-4.24319	0.011905
1175	chlI	2	-4.23128	-4.24319	0.011905
1176	chlI	3	-100.046	-100.046	-0.000137
1177	chlI	1	-100.275	-100.55	0.27452
1178	chlI	2	-78.3755	-78.6601	0.284628
1179	chlI	3	-91.3491	-90.6148	-0.734288
1180	chlI	1	-31.5597	-31.5971	0.037429
1181	chlI	2	-3.27868	-3.2814	0.002715
1182	chlI	3	-61.1168	-60.8713	-0.245483
1183	chlI	1	-63.8117	-63.0583	-0.75345
1184	chlI	2	-46.5034	-47.0186	0.515242
1185	chlI	3	-105.402	-105.641	0.238413
1186	chlI	1	-3.52986	-3.53233	0.002469
1187	chlI	2	-3.2721	-3.2749	0.002806
1188	chlI	3	-45.0752	-45.0444	-0.03074
1189	chlI	1	-61.2285	-60.8042	-0.424333
1190	chlI	2	-34.9845	-34.5166	-0.467878
1191	chlI	3	-67.1417	-67.0439	-0.097791
1192	chlI	1	-3.2721	-3.2749	0.002806
1193	chlI	2	-3.14602	-3.15185	0.00583
1194	chlI	3	-7.55624	-7.57296	0.016716
1195	chlI	1	-9.92099	-9.94712	0.026123
1196	chlI	2	-11.1584	-11.1874	0.028992
1197	chlI	3	-62.5142	-59.5261	-2.98804
1198	chlI	1	-55.9756	-54.4534	-1.52225
1199	chlI	2	-18.3456	-18.0616	-0.284042
1200	chlI	3	-65.4259	-64.4207	-1.00523
1201	chlI	1	-44.859	-44.9292	0.070219
1202	chlI	2	-35.7775	-36.6719	0.894394
1203	chlI	3	-79.0558	-80.7951	1.73928
1204	chlI	1	-45.1422	-44.9771	-0.165139
1205	chlI	2	-9.06597	-9.01787	-0.048102
1206	chlI	3	-87.4998	-86.3379	-1.16189
1207	chlI	1	-80.74	-80.853	0.113052
1208	chlI	2	-31.3447	-31.2745	-0.070195
1209	chlI	3	-88.508	-90.1245	1.61654
1210	chlI	1	-71.7435	-72.6631	0.919625
1211	chlI	2	-36.7674	-36.7581	-0.009282
1212	chlI	3	-65.8037	-64.9466	-0.857063
1213	chlI	1	-68.8254	-68.0374	-0.787981
1214	chlI	2	-76.8368	-75.8627	-0.974064
1215	chlI	3	-61.6502	-62.1661	0.51585
1216	chlI	1	-99.7676	-97.5626	-2.20491
1217	chlI	2	-28.2349	-28.2598	0.024943
1218	chlI	3	-89.7892	-91.5401	1.75087
1219	chlI	1	-94.4008	-94.5315	0.130686
1220	chlI	2	-61.6598	-61.3975	-0.262285
1221	chlI	3	-84.6776	-84.6992	0.021664
1222	chlI	1	-90.036	-89.3955	-0.640473
1223	chlI	2	-78.8061	-78.6144	-0.191676
1224	chlI	3	-94.1812	-94.0865	-0.094657
1225	chlI	1	-57.748	-57.6957	-0.05232
1226	chlI	2	-51.3379	-50.4626	-0.87528
1227	chlI	3	-94.2644	-94.3921	0.127676
1228	chlI	1	-83.4432	-83.3429	-0.100217
1229	chlI	2	-19.9793	-19.8917	-0.087652
1230	chlI	3	-58.0571	-57.1225	-0.934594
1231	chlI	1	-100.676	-100.81	0.134258
1232	chlI	2	-102.693	-101.16	-1.53253
1233	chlI	3	-86.3362	-86.2526	-0.083583
1234	chlI	1	-99.6652	-99.9672	0.301972
1235	chlI	2	-3.15251	-3.15827	0.005759
1236	chlI	3	-93.3417	-93.7477	0.406054
1237	chlI	1	-97.4785	-97.2812	-0.197317
1238	chlI	2	-79.3319	-78.2622	-1.06968
1239	chlI	3	-90.1813	-89.6835	-0.49782
1240	chlI	1	-79.3662	-81.18	1.81378
1241	chlI	2	-66.0025	-67.5329	1.53046
1242	chlI	3	-108.418	-108.398	-0.020309
1243	chlI	1	-82.6027	-82.533	-0.069745
1244	chlI	2	-88.9715	-87.958	-1.01352
1245	chlI	3	-95.0514	-95.4209	0.369445
1246	chlI	1	-67.4975	-67.7126	0.215133
1247	chlI	2	-96.8279	-92.9894	-3.83854
1248	chlI	3	-92.6501	-92.9755	0.325354
1249	chlI	1	-65.1934	-61.5436	-3.64978
1250	chlI	2	-66.2201	-63.8599	-2.36016
1251	chlI	3	-69.6891	-71.5308	1.84176
1252	chlI	1	-10.519	-10.5166	-0.002417
1253	chlI	2	-15.7264	-15.8917	0.165297
1254	chlI	3	-36.2782	-36.2538	-0.024353
1255	chlI	1	-9.57637	-9.5619	-0.014475
1256	chlI	2	-28.4199	-28.4017	-0.018232
1257	chlI	3	-86.9548	-87.3377	0.382914
1258	chlI	1	-104.94	-103.688	-1.25214
1259	chlI	2	-40.8998	-41.0314	0.131501
1260	chlI	3	-106.768	-106.988	0.220602
1261	chlI	1	-8.79769	-8.80757	0.009874
1262	chlI	2	-3.16097	-3.16666	0.005685
1263	chlI	3	-23.4695	-23.4952	0.025649
1264	chlI	1	-54.1536	-54.1867	0.033015
1265	chlI	2	-3.16097	-3.16666	0.005685
1266	chlI	3	-98.1877	-98.2982	0.110486
1267	chlI	1	-7.57939	-7.59566	0.016269
1268	chlI	2	-3.28727	-3.28989	0.002615
1269	chlI	3	-52.5166	-54.5952	2.07858
1270	chlI	1	-59.0485	-58.607	-0.44149
1271	chlI	2	-3.16097	-3.16666	0.005685
1272	chlI	3	-91.7896	-91.5666	-0.223048
1273	chlI	1	-4.24357	-4.25544	0.011872
1274	chlI	2	-4.24357	-4.25544	0.011872
1275	chlI	3	-101.424	-101.942	0.517497
1276	chlI	1	-65.814	-66.1325	0.318486
1277	chlI	2	-3.16097	-3.16666	0.005685
1278	chlI	3	-84.7944	-85.1448	0.350441
1279	chlI	1	-7.57939	-7.59566	0.016269
1280	chlI	2	-3.54323	-3.54551	0.002282
1281	chlI	3	-109.57	-109.893	0.322607
1282	chlI	1	-3.54323	-3.54551	0.002282
1283	chlI	2	-10.3372	-10.3576	0.020413
1284	chlI	3	-108.968	-108.221	-0.747173
1285	chlI	1	-3.28727	-3.28989	0.002615
1286	chlI	2	-4.24357	-4.25544	0.011872
1287	chlI	3	-110.447	-110.285	-0.161885
1288	chlI	1	-3.54323	-3.54551	0.002282
1289	chlI	2	-3.28727	-3.28989	0.002615
1290	chlI	3	-27.7562	-27.736	-0.020188
1291	chlI	1	-3.54323	-3.54551	0.002282
1292	chlI	2	-3.28727	-3.28989	0.002615
1293	chlI	3	-42.4841	-44.0256	1.54148
1294	chlI	1	-70.064	-70.2722	0.208116
1295	chlI	2	-3.54323	-3.54551	0.002282
1296	chlI	3	-102.642	-102.471	-0.170546
1297	chlI	1	-3.54323	-3.54551	0.002282
1298	chlI	2	-3.16097	-3.16666	0.005685
1299	chlI	3	-93.6762	-93.5145	-0.161705
1300	chlI	1	-3.16097	-3.16666	0.005685
1301	chlI	2	-3.54323	-3.54551	0.002282
1302	chlI	3	-64.7759	-64.7498	-0.026144
1303	chlI	1	-3.54323	-3.54551	0.002282
1304	chlI	2	-3.54323	-3.54551	0.002282
1305	chlI	3	-103.064	-102.981	-0.082792
1306	chlI	1	-14.7721	-14.602	-0.170137
1307	chlI	2	-4.24357	-4.25544	0.011872
1308	chlI	3	-99.8626	-99.9622	0.099621
1309	chlI	1	-3.28727	-3.28989	0.002615
1310	chlI	2	-3.16097	-3.16666	0.005685
1311	chlI	3	-58.7902	-58.751	-0.039198
1312	chlI	1	-3.54323	-3.54551	0.002282
1313	chlI	2	-3.28727	-3.28989	0.002615
1314	chlI	3	-44.2816	-45.1403	0.858641
1315	chlI	1	-27.1624	-27.104	-0.058312
1316	chlI	2	-3.16097	-3.16666	0.005685
1317	chlI	3	-80.006	-79.9083	-0.097713
1318	chlI	1	-3.54323	-3.54551	0.002282
1319	chlI	2	-3.28727	-3.28989	0.002615
1320	chlI	3	-49.728	-49.9795	0.251514
1321	chlI	1	-13.8477	-13.8513	0.003581
1322	chlI	2	-18.7539	-18.7948	0.040833
1323	chlI	3	-32.2324	-32.1211	-0.111344
1324	chlI	1	-3.54323	-3.54551	0.002282
1325	chlI	2	-4.24357	-4.25544	0.011872
1326	chlI	3	-101.795	-101.951	0.155954
1327	chlI	1	-55.2783	-55.1576	-0.120672
1328	chlI	2	-3.16097	-3.16666	0.005685
1329	chlI	3	-79.8748	-79.8871	0.012281
1330	chlI	1	-42.5008	-42.6235	0.122654
1331	chlI	2	-44.5068	-44.5528	0.045988
1332	chlI	3	-112.596	-112.599	0.003889
1333	chlI	1	-18.4602	-18.3213	-0.138884
1334	chlI	2	-7.78159	-7.79723	0.015632
1335	chlI	3	-73.5555	-73.3794	-0.176062
1336	chlI	1	-3.54323	-3.54551	0.002282
1337	chlI	2	-3.54323	-3.54551	0.002282
1338	chlI	3	-105.697	-106.745	1.04818
1339	chlI	1	-58.9456	-59.1772	0.231617
1340	chlI	2	-23.6099	-23.7064	0.09655
1341	chlI	3	-95.5474	-95.5663	0.018898
1342	chlI	1	-3.28727	-3.28989	0.002615
1343	chlI	2	-3.28727	-3.28989	0.002615
1344	chlI	3	-36.6817	-36.6272	-0.05457
1345	chlI	1	-10.4089	-10.4124	0.003414
1346	chlI	2	-4.24357	-4.25544	0.011872
1347	chlI	3	-95.7157	-95.625	-0.090682
1348	chlI	1	-3.16097	-3.16666	0.005685
1349	chlI	2	-3.16097	-3.16666	0.005685
1350	chlI	3	-31.9147	-31.8747	-0.040048
1351	chlI	1	-3.54323	-3.54551	0.002282
1352	chlI	2	-3.28727	-3.28989	0.002615
1353	chlI	3	-73.9224	-74.0631	0.140684
1354	chlI	1	-14.8478	-14.8801	0.032274
1355	chlI	2	-4.24357	-4.25544	0.011872
1356	chlI	3	-107.541	-108.438	0.897628
1357	chlI	1	-3.54323	-3.54551	0.002282
1358	chlI	2	-3.54323	-3.54551	0.002282
1359	chlI	3	-112.324	-112.528	0.204579
1360	chlI	1	-73.4187	-73.1129	-0.305832
1361	chlI	2	-3.16097	-3.16666	0.005685
1362	chlI	3	-81.4797	-82.7537	1.274
1363	chlI	1	-55.92	-55.7814	-0.138616
1364	chlI	2	-3.16097	-3.16666	0.005685
1365	chlI	3	-56.8434	-56.9075	0.064112
1366	chlI	1	-3.54323	-3.54551	0.002282
1367	chlI	2	-4.24357	-4.25544	0.011872
1368	chlI	3	-100.572	-100.334	-0.237774
1369	chlI	1	-34.4492	-34.5278	0.078654
1370	chlI	2	-23.391	-23.5299	0.13888
1371	chlI	3	-45.5486	-45.4225	-0.12613
1372	chlI	1	-3.54323	-3.54551	0.002282
1373	chlI	2	-4.24357	-4.25544	0.011872
1374	chlI	3	-87.6785	-86.9792	-0.6993
1375	chlI	1	-20.6665	-20.6605	-0.006009
1376	chlI	2	-3.28727	-3.28989	0.002615
1377	chlI	3	-66.2598	-67.2786	1.01873
1378	chlI	1	-85.8018	-85.9756	0.17384
1379	chlI	2	-3.54323	-3.54551	0.002282
1380	chlI	3	-108.776	-109.484	0.707335
1381	chlI	1	-3.54323	-3.54551	0.002282
1382	chlI	2	-3.54323	-3.54551	0.002282
1383	chlI	3	-118.851	-119.246	0.395069
1384	chlI	1	-8.99939	-8.99576	-0.003627
1385	chlI	2	-3.16097	-3.16666	0.005685
1386	chlI	3	-74.9012	-74.9205	0.01924
1387	chlI	1	-66.3304	-63.9853	-2.34508
1388	chlI	2	-3.16097	-3.16666	0.005685
1389	chlI	3	-82.9457	-82.7528	-0.192903
1390	chlI	1	-3.16097	-3.16666	0.005685
1391	chlI	2	-3.28727	-3.28989	0.002615
1392	chlI	3	-71.6617	-71.5476	-0.114058
1393	chlI	1	-16.2845	-16.3142	0.029744
1394	chlI	2	-3.16097	-3.16666	0.005685
1395	chlI	3	-117.1	-117.256	0.156282
1396	chlI	1	-3.54323	-3.54551	0.002282
1397	chlI	2	-3.28727	-3.28989	0.002615
1398	chlI	3	-56.5756	-55.548	-1.02757
1399	chlI	1	-3.54323	-3.54551	0.002282
1400	chlI	2	-3.28727	-3.28989	0.002615
1401	chlI	3	-68.8258	-68.6088	-0.216952
1402	chlI	1	-3.54323	-3.54551	0.002282
1403	chlI	2	-3.16097	-3.16666	0.005685
1404	chlI	3	-121.525	-120.782	-0.74313
1405	chlI	1	-3.28727	-3.28989	0.002615
1406	chlI	2	-3.28727	-3.28989	0.002615
1407	chlI	3	-64.3623	-64.9773	0.615061
1408	chlI	1	-68.2081	-69.7482	1.54012
1409	chlI	2	-3.16097	-3.16666	0.005685
1410	chlI	3	-83.1076	-83.3006	0.192985
1411	chlI	1	-61.8714	-62.2936	0.422254
1412	chlI	2	-3.16097	-3.16666	0.005685
1413	chlI	3	-73.0069	-73.3332	0.326331
1414	chlI	1	-3.54323	-3.54551	0.002282
1415	chlI	2	-3.28727	-3.28989	0.002615
1416	chlI	3	-42.0853	-42.258	0.172762
1417	chlI	1	-3.54323	-3.54551	0.002282
1418	chlI	2	-3.28727	-3.28989	0.002615
1419	chlI	3	-62.5396	-62.6627	0.123046
1420	chlI	1	-4.24357	-4.25544	0.011872
1421	chlI	2	-3.28727	-3.28989	0.002615
1422	chlI	3	-64.6622	-65.9558	1.29367
1423	chlI	1	-64.8113	-65.0054	0.194121
1424	chlI	2	-3.16097	-3.16666	0.005685
1425	chlI	3	-73.0687	-74.3581	1.28941
1426	chlI	1	-7.57939	-7.59566	0.016269
1427	chlI	2	-3.16097	-3.16666	0.005685
1428	chlI	3	-103.147	-102.069	-1.07766
1429	chlI	1	-3.54323	-3.54551	0.002282
1430	chlI	2	-3.28727	-3.28989	0.002615
1431	chlI	3	-50.7378	-52.0058	1.26804
1432	chlI	1	-26.3104	-26.3757	0.065274
1433	chlI	2	-3.16097	-3.16666	0.005685
1434	chlI	3	-99.3779	-99.4577	0.079776
1435	chlI	1	-77.6207	-78.9716	1.35083
1436	chlI	2	-3.16097	-3.16666	0.005685
1437	chlI	3	-83.809	-84.0048	0.195866
1438	chlI	1	-53.5378	-53.7206	0.18279
1439	chlI	2	-3.16097	-3.16666	0.005685
1440	chlI	3	-54.7629	-54.6452	-0.117714
1441	chlI	1	-3.54323	-3.54551	0.002282
1442	chlI	2	-3.28727	-3.28989	0.002615
1443	chlI	3	-65.3904	-65.1831	-0.207231
1444	chlI	1	-45.2212	-45.9354	0.714246
1445	chlI	2	-4.24357	-4.25544	0.011872
1446	chlI	3	-105.997	-106.018	0.021524
1447	chlI	1	-3.54323	-3.54551	0.002282
1448	chlI	2	-4.24357	-4.25544	0.011872
1449	chlI	3	-110.01	-109.823	-0.187172
1450	chlI	1	-3.54323	-3.54551	0.002282
1451	chlI	2	-4.24357	-4.25544	0.011872
1452	chlI	3	-92.9774	-93.1162	0.138823
1453	chlI	1	-10.1486	-10.1928	0.04418
1454	chlI	2	-10.2225	-10.2792	0.056726
1455	chlI	3	-108.056	-107.693	-0.363055
1456	chlI	1	-3.54323	-3.54551	0.002282
1457	chlI	2	-3.54323	-3.54551	0.002282
1458	chlI	3	-104.476	-105.178	0.702093
1459	chlI	1	-3.16097	-3.16666	0.005685
1460	chlI	2	-3.54323	-3.54551	0.002282
1461	chlI	3	-3.54323	-3.54551	0.002282
1462	chlI	1	-3.28727	-3.28989	0.002615
1463	chlI	2	-3.28727	-3.28989	0.002615
1464	chlI	3	-52.6653	-54.2672	1.60184
1465	chlI	1	-7.78159	-7.79723	0.015632
1466	chlI	2	-7.76558	-7.77856	0.012979
1467	chlI	3	-113.828	-113.624	-0.203619
1468	chlI	1	-3.54323	-3.54551	0.002282
1469	chlI	2	-3.16097	-3.16666	0.005685
1470	chlI	3	-110.276	-110.579	0.302948
1471	chlI	1	-3.54323	-3.54551	0.002282
1472	chlI	2	-3.28727	-3.28989	0.002615
1473	chlI	3	-63.2824	-63.8793	0.59697
1474	chlI	1	-75.1369	-76.0806	0.943723
1475	chlI	2	-3.54323	-3.54551	0.002282
1476	chlI	3	-94.9435	-95.0397	0.096178
1477	chlI	1	-3.54323	-3.54551	0.002282
1478	chlI	2	-3.28727	-3.28989	0.002615
1479	chlI	3	-25.2225	-25.0323	-0.190173
1480	chlI	1	-3.54323	-3.54551	0.002282
1481	chlI	2	-3.54323	-3.54551	0.002282
1482	chlI	3	-111.925	-111.701	-0.224174
1483	chlI	1	-20.9339	-22.4061	1.47214
1484	chlI	2	-3.16097	-3.16666	0.005685
1485	chlI	3	-67.2034	-66.8969	-0.306473
1486	chlI	1	-3.16097	-3.16666	0.005685
1487	chlI	2	-4.24357	-4.25544	0.011872
1488	chlI	3	-110.668	-110.508	-0.159655
1489	chlI	1	-14.6762	-14.699	0.022779
1490	chlI	2	-3.16097	-3.16666	0.005685
1491	chlI	3	-86.9929	-87.554	0.56106
1492	chlI	1	-30.6245	-30.7371	0.112587
1493	chlI	2	-23.4323	-23.5103	0.077996
1494	chlI	3	-85.3682	-85.5934	0.225243
1495	chlI	1	-4.24357	-4.25544	0.011872
1496	chlI	2	-3.28727	-3.28989	0.002615
1497	chlI	3	-85.9848	-88.2818	2.29699
1498	chlI	1	-4.24357	-4.25544	0.011872
1499	chlI	2	-4.24357	-4.25544	0.011872
1500	chlI	3	-88.056	-88.4398	0.383815
1501	chlI	1	-16.5696	-16.5802	0.010586
1502	chlI	2	-4.24357	-4.25544	0.011872
1503	chlI	3	-101.412	-101.018	-0.394056
1504	chlI	1	-75.8596	-77.1716	1.31193
1505	chlI	2	-19.2064	-19.2867	0.080269
1506	chlI	3	-112.145	-111.604	-0.541112
1507	chlI	1	-3.16097	-3.16666	0.005685
1508	chlI	2	-3.16097	-3.16666	0.005685
1509	chlI	3	-45.8569	-45.9997	0.142753
1510	chlI	1	-3.28727	-3.28989	0.002615
1511	chlI	2	-3.16097	-3.16666	0.005685
1512	chlI	3	-65.1539	-65.1045	-0.049398
1513	chlI	1	-84.1986	-85.2415	1.04293
1514	chlI	2	-3.16097	-3.16666	0.005685
1515	chlI	3	-77.863	-77.1138	-0.749129
1516	chlI	1	-38.1422	-38.2502	0.107922
1517	chlI	2	-3.16097	-3.16666	0.005685
1518	chlI	3	-96.8095	-97.5205	0.710933
1519	chlI	1	-3.54323	-3.54551	0.002282
1520	chlI	2	-3.54323	-3.54551	0.002282
1521	chlI	3	-104.139	-103.889	-0.249478
1522	chlI	1	-9.10445	-9.10515	0.000701
1523	chlI	2	-10.8936	-10.8997	0.006107
1524	chlI	3	-101.454	-101.145	-0.309254
1525	chlI	1	-3.54323	-3.54551	0.002282
1526	chlI	2	-3.54323	-3.54551	0.002282
1527	chlI	3	-93.591	-94.2227	0.631717
1528	chlI	1	-3.28727	-3.28989	0.002615
1529	chlI	2	-3.28727	-3.28989	0.002615
1530	chlI	3	-81.1754	-85.1136	3.93819
1531	chlI	1	-4.24357	-4.25544	0.011872
1532	chlI	2	-4.24357	-4.25544	0.011872
1533	chlI	3	-114.901	-114.795	-0.106629
1534	chlI	1	-3.54323	-3.54551	0.002282
1535	chlI	2	-3.28727	-3.28989	0.002615
1536	chlI	3	-32.4487	-32.4572	0.008489
1537	chlI	1	-3.54323	-3.54551	0.002282
1538	chlI	2	-3.28727	-3.28989	0.002615
1539	chlI	3	-51.9815	-51.9665	-0.014995
1540	chlI	1	-3.54323	-3.54551	0.002282
1541	chlI	2	-3.54323	-3.54551	0.002282
1542	chlI	3	-97.3321	-97.0663	-0.265845
1543	chlI	1	-3.54323	-3.54551	0.002282
1544	chlI	2	-3.28727	-3.28989	0.002615
1545	chlI	3	-43.8561	-44.557	0.700856
1546	chlI	1	-74.8704	-76.4912	1.62074
1547	chlI	2	-10.4677	-10.4819	0.014207
1548	chlI	3	-84.0409	-83.9386	-0.102278
1549	chlI	1	-91.5323	-95.5758	4.04351
1550	chlI	2	-3.54323	-3.54551	0.002282
1551	chlI	3	-97.1914	-97.8821	0.690703
1552	chlI	1	-4.24357	-4.25544	0.011872
1553	chlI	2	-4.24357	-4.25544	0.011872
1554	chlI	3	-90.7403	-90.863	0.122714
1555	chlI	1	-4.24357	-4.25544	0.011872
1556	chlI	2	-3.28727	-3.28989	0.002615
1557	chlI	3	-56.9796	-56.999	0.019461
1558	chlI	1	-79.7322	-76.8482	-2.88396
1559	chlI	2	-3.16097	-3.16666	0.005685
1560	chlI	3	-82.7073	-82.4871	-0.220247
1561	chlI	1	-53.4091	-55.2052	1.79616
1562	chlI	2	-3.16097	-3.16666	0.005685
1563	chlI	3	-74.1851	-76.3859	2.20085
1564	chlI	1	-3.54323	-3.54551	0.002282
1565	chlI	2	-3.28727	-3.28989	0.002615
1566	chlI	3	-56.2475	-56.0017	-0.245846
1567	chlI	1	-87.4936	-89.3618	1.86822
1568	chlI	2	-3.54323	-3.54551	0.002282
1569	chlI	3	-101.593	-101.616	0.02256
1570	chlI	1	-3.16097	-3.16666	0.005685
1571	chlI	2	-3.16097	-3.16666	0.005685
1572	chlI	3	-24.6664	-24.6726	0.006268
1573	chlI	1	-3.54323	-3.54551	0.002282
1574	chlI	2	-3.54323	-3.54551	0.002282
1575	chlI	3	-101.909	-101.794	-0.114945
1576	chlI	1	-19.3819	-19.4146	0.03269
1577	chlI	2	-3.16097	-3.16666	0.005685
1578	chlI	3	-18.2635	-18.2958	0.03224
1579	chlI	1	-15.1345	-15.1208	-0.013651
1580	chlI	2	-3.28727	-3.28989	0.002615
1581	chlI	3	-61.17	-61.2147	0.044782
1582	chlI	1	-12.6017	-12.6144	0.012736
1583	chlI	2	-13.5419	-13.5757	0.033835
1584	chlI	3	-97.6605	-97.0159	-0.644651
1585	chlI	1	-38.7777	-39.0202	0.242565
1586	chlI	2	-22.9405	-21.2623	-1.67815
1587	chlI	3	-45.7326	-46.5753	0.842715
1588	chlI	1	-14.6561	-14.6638	0.007687
1589	chlI	2	-3.16097	-3.16666	0.005685
1590	chlI	3	-96.4766	-96.1106	-0.366011
1591	chlI	1	-42.3115	-42.4911	0.179564
1592	chlI	2	-35.6921	-35.8142	0.122064
1593	chlI	3	-85.0834	-85.0927	0.009347
1594	chlI	1	-3.28727	-3.28989	0.002615
1595	chlI	2	-4.24357	-4.25544	0.011872
1596	chlI	3	-101.046	-101.161	0.114637
1597	chlI	1	-37.4188	-38.1896	0.77086
1598	chlI	2	-15.2033	-15.2506	0.047305
1599	chlI	3	-98.8705	-98.2711	-0.599437
1600	chlI	1	-43.401	-43.2678	-0.13327
1601	chlI	2	-53.0536	-53.1278	0.07419
1602	chlI	3	-55.6792	-57.0281	1.34889
1603	chlI	1	-18.1764	-18.2129	0.036502
1604	chlI	2	-8.39248	-8.40079	0.008311
1605	chlI	3	-111.224	-111.26	0.035288
1606	chlI	1	-52.3182	-54.8172	2.499
1607	chlI	2	-10.5718	-10.5764	0.004627
1608	chlI	3	-110.186	-109.705	-0.480924
1609	chlI	1	-90.4319	-89.49	-0.941928
1610	chlI	2	-49.9784	-50.097	0.118547
1611	chlI	3	-94.3903	-93.8855	-0.504798
1612	chlI	1	-78.7657	-80.1813	1.41553
1613	chlI	2	-26.2196	-26.2821	0.062464
1614	chlI	3	-81.1509	-81.8922	0.741312
1615	chlI	1	-90.151	-92.5881	2.43712
1616	chlI	2	-3.54323	-3.54551	0.002282
1617	chlI	3	-100.479	-101.161	0.681813
1618	chlI	1	-3.54323	-3.54551	0.002282
1619	chlI	2	-7.33456	-7.34385	0.009292
1620	chlI	3	-100.576	-100.084	-0.491628
1621	chlI	1	-74.1927	-73.6904	-0.50236
1622	chlI	2	-10.4964	-10.5006	0.004187
1623	chlI	3	-40.8891	-40.9244	0.035289
1624	chlI	1	-9.08824	-9.09485	0.006602
1625	chlI	2	-3.16097	-3.16666	0.005685
1626	chlI	3	-69.9061	-69.0998	-0.806301
1627	chlI	1	-3.54323	-3.54551	0.002282
1628	chlI	2	-3.16097	-3.16666	0.005685
1629	chlI	3	-108.115	-108.194	0.079202
1630	chlI	1	-28.7542	-28.8563	0.102094
1631	chlI	2	-13.3869	-13.4253	0.038459
1632	chlI	3	-55.6037	-55.4612	-0.1425
1633	chlI	1	-43.6966	-46.2395	2.54291
1634	chlI	2	-12.9486	-13.011	0.062462
1635	chlI	3	-40.2769	-40.2444	-0.032506
1636	chlI	1	-93.1065	-93.4235	0.31699
1637	chlI	2	-3.54323	-3.54551	0.002282
1638	chlI	3	-88.2602	-88.6612	0.401073
1639	chlI	1	-62.2368	-60.2755	-1.96138
1640	chlI	2	-25.9026	-25.9625	0.059955
1641	chlI	3	-93.3031	-93.0107	-0.292366
1642	chlI	1	-86.3651	-85.9907	-0.374465
1643	chlI	2	-95.5314	-93.8276	-1.70378
1644	chlI	3	-83.7017	-84.1442	0.44252
1645	chlI	1	-3.16097	-3.16666	0.005685
1646	chlI	2	-8.93992	-9.06066	0.120736
1647	chlI	3	-28.6764	-28.7495	0.073079
1648	chlI	1	-3.54323	-3.54551	0.002282
1649	chlI	2	-3.28727	-3.28989	0.002615
1650	chlI	3	-51.2859	-51.267	-0.01892
1651	chlI	1	-70.8355	-71.2656	0.430073
1652	chlI	2	-58.2034	-58.1179	-0.085518
1653	chlI	3	-58.1247	-58.0771	-0.047573
1654	chlI	1	-73.9654	-72.6341	-1.33133
1655	chlI	2	-52.3105	-51.2724	-1.03813
1656	chlI	3	-103.993	-104.064	0.071116
1657	chlI	1	-28.0609	-24.8153	-3.24558
1658	chlI	2	-4.24357	-4.25544	0.011872
1659	chlI	3	-96.6877	-96.2009	-0.48674
1660	chlI	1	-111.181	-110.3	-0.881185
1661	chlI	2	-58.8156	-58.1215	-0.694096
1662	chlI	3	-90.2442	-90.231	-0.013259
1663	chlI	1	-70.9436	-71.0143	0.070764
1664	chlI	2	-77.5267	-78.3544	0.827762
1665	chlI	3	-98.3169	-98.5834	0.266484
1666	chlI	1	-3.16097	-3.16666	0.005685
1667	chlI	2	-3.16097	-3.16666	0.005685
1668	chlI	3	-66.7904	-66.7868	-0.003608
1669	chlI	1	-94.3639	-93.284	-1.0799
1670	chlI	2	-41.6464	-41.5122	-0.134195
1671	chlI	3	-91.4847	-91.4756	-0.009014
1672	chlI	1	-106.419	-106.483	0.064654
1673	chlI	2	-67.8755	-68.0056	0.130193
1674	chlI	3	-83.4824	-84.0046	0.522184
1675	chlI	1	-73.4034	-73.5812	0.177834
1676	chlI	2	-73.6227	-73.8193	0.196543
1677	chlI	3	-90.7594	-90.628	-0.131462
1678	chlI	1	-17.3728	-17.3721	-0.000616
1679	chlI	2	-28.4845	-28.3137	-0.170825
1680	chlI	3	-68.4174	-69.2024	0.785014
1681	chlI	1	-113.026	-111.274	-1.75258
1682	chlI	2	-60.8646	-62.1777	1.3131
1683	chlI	3	-104.783	-105.001	0.217672
1684	chlI	1	-74.9793	-74.8609	-0.11847
1685	chlI	2	-50.8819	-51.0149	0.132991
1686	chlI	3	-98.1722	-97.6845	-0.487635
1687	chlI	1	-65.096	-65.0899	-0.006093
1688	chlI	2	-39.6807	-39.7506	0.069912
1689	chlI	3	-94.7799	-94.623	-0.156938
1690	chlI	1	-4.24357	-4.25544	0.011872
1691	chlI	2	-3.28727	-3.28989	0.002615
1692	chlI	3	-38.2007	-38.3461	0.145398
1693	chlI	1	-112.373	-111.78	-0.592982
1694	chlI	2	-67.3509	-67.3423	-0.008668
1695	chlI	3	-90.8676	-90.7979	-0.069626
1696	chlI	1	-88.6138	-88.6039	-0.00985
1697	chlI	2	-49.3213	-49.3506	0.029284
1698	chlI	3	-85.5705	-84.7083	-0.862248
1699	chlI	1	-77.8347	-77.4792	-0.355476
1700	chlI	2	-3.16097	-3.16666	0.005685
1701	chlI	3	-91.4006	-91.2904	-0.110212
1702	chlI	1	-72.1206	-74.2835	2.16292
1703	chlI	2	-79.3974	-84.3676	4.97018
1704	chlI	3	-100.244	-100.464	0.219799
1705	chlI	1	-101.518	-102.431	0.912937
1706	chlI	2	-58.3489	-58.3994	0.05048
1707	chlI	3	-97.8602	-97.264	-0.596259
1708	chlI	1	-76.2384	-73.3865	-2.8519
1709	chlI	2	-64.4439	-64.5194	0.075496
1710	chlI	3	-68.4251	-68.2611	-0.163957
1711	chlI	1	-68.5283	-68.1331	-0.395277
1712	chlI	2	-3.16097	-3.16666	0.005685
1713	chlI	3	-94.9731	-95.0531	0.08
1714	chlI	1	-93.1131	-92.3147	-0.798378
1715	chlI	2	-74.781	-72.4815	-2.29957
1716	chlI	3	-104.136	-104.101	-0.035103
1717	chlI	1	-102.125	-102.158	0.032787
1718	chlI	2	-69.5416	-64.886	-4.65558
1719	chlI	3	-82.5774	-81.8713	-0.706116
1720	chlI	1	-10.288	-10.2906	0.002625
1721	chlI	2	-15.1892	-15.2219	0.032669
1722	chlI	3	-99.337	-99.4493	0.112339
1723	chlI	1	-59.8204	-59.5433	-0.277028
1724	chlI	2	-25.0925	-25.0838	-0.008713
1725	chlI	3	-95.6568	-95.9611	0.304261
1726	chlI	1	-110.315	-110.542	0.22684
1727	chlI	2	-79.933	-78.4892	-1.44381
1728	chlI	3	-89.0742	-88.476	-0.598221
1729	chlI	1	-104.206	-105.321	1.11561
1730	chlI	2	-87.6168	-87.0071	-0.609676
1731	chlI	3	-97.7258	-97.7876	0.061726
1732	chlI	1	-72.0238	-72.6979	0.674191
1733	chlI	2	-10.4814	-10.4896	0.008111
1734	chlI	3	-82.2695	-82.2042	-0.065301
1735	chlI	1	-80.8183	-82.0405	1.22219
1736	chlI	2	-59.4715	-61.5712	2.09971
1737	chlI	3	-79.2102	-79.3415	0.131365
1738	chlI	1	-50.3229	-49.3786	-0.944341
1739	chlI	2	-8.98432	-8.97139	-0.012926
1740	chlI	3	-104.386	-104.962	0.575855
1741	chlI	1	-107.676	-107.385	-0.290827
1742	chlI	2	-78.855	-78.295	-0.559961
1743	chlI	3	-85.251	-85.0075	-0.243592
1744	chlI	1	-73.2208	-73.7733	0.552444
1745	chlI	2	-8.33412	-8.3325	-0.001624
1746	chlI	3	-98.6026	-98.3159	-0.286619
1747	chlI	1	-67.3809	-67.24	-0.140973
1748	chlI	2	-52.3287	-52.2275	-0.101201
1749	chlI	3	-84.5715	-84.8174	0.245905
1750	chlI	1	-33.7734	-33.7278	-0.045615
1751	chlI	2	-28.6713	-28.665	-0.006307
1752	chlI	3	-66.0964	-65.8442	-0.252171
1753	chlI	1	-36.1254	-35.9956	-0.129885
1754	chlI	2	-9.41406	-9.41082	-0.003232
1755	chlI	3	-87.0238	-87.108	0.084195
1756	chlI	1	-62.1365	-62.4149	0.278419
1757	chlI	2	-72.6321	-73.8336	1.20155
1758	chlI	3	-86.4196	-86.3711	-0.048483
1759	chlI	1	-62.1277	-62.3133	0.185562
1760	chlI	2	-35.1004	-35.2334	0.13299
1761	chlI	3	-87.1026	-86.7237	-0.378934
1762	chlI	1	-77.7425	-75.1015	-2.64105
1763	chlI	2	-23.5153	-23.5601	0.044726
1764	chlI	3	-99.2118	-99.3043	0.09256
1765	chlI	1	-34.8296	-34.7417	-0.08795
1766	chlI	2	-22.769	-22.7734	0.004365
1767	chlI	3	-48.8693	-49.5138	0.644508
1768	chlI	1	-19.8089	-19.8424	0.033579
1769	chlI	2	-3.16097	-3.16666	0.005685
1770	chlI	3	-84.6765	-84.5767	-0.099844
1771	chlI	1	-10.1486	-10.1928	0.04418
1772	chlI	2	-4.24357	-4.25544	0.011872
1773	chlI	3	-94.718	-95.1652	0.447182
1774	chlI	1	-59.8184	-60.1134	0.29495
1775	chlI	2	-14.2847	-14.2975	0.012804
1776	chlI	3	-30.998	-30.8368	-0.161188
1777	chlI	1	-46.3067	-46.3409	0.034214
1778	chlI	2	-3.16097	-3.16666	0.005685
1779	chlI	3	-86.4081	-86.8278	0.419688
1780	chlI	1	-3.16097	-3.16666	0.005685
1781	chlI	2	-3.54323	-3.54551	0.002282
1782	chlI	3	-54.5957	-54.1645	-0.431227
1783	chlI	1	-37.8427	-37.8736	0.030899
1784	chlI	2	-21.2513	-21.3278	0.076486
1785	chlI	3	-115.844	-116.306	0.461562
1786	chlI	1	-35.0482	-34.9777	-0.070569
1787	chlI	2	-27.1494	-27.2567	0.107261
1788	chlI	3	-79.9853	-80.5106	0.52538
1789	chlI	1	-75.5936	-73.1039	-2.48968
1790	chlI	2	-3.16097	-3.16666	0.005685
1791	chlI	3	-59.3145	-59.2426	-0.071932
1792	chlI	1	-59.6308	-59.1804	-0.450416
1793	chlI	2	-8.98699	-8.97221	-0.014782
1794	chlI	3	-61.457	-61.6556	0.198546
1795	chlI	1	-25.3549	-25.4076	0.052666
1796	chlI	2	-3.16097	-3.16666	0.005685
1797	chlI	3	-91.0432	-91.1094	0.066187
1798	chlI	1	-3.54323	-3.54551	0.002282
1799	chlI	2	-3.28727	-3.28989	0.002615
1800	chlI	3	-36.706	-36.6745	-0.031551
1801	chlI	1	-3.54323	-3.54551	0.002282
1802	chlI	2	-3.54323	-3.54551	0.002282
1803	chlI	3	-95.7547	-97.5494	1.79473
1804	chlI	1	-53.3886	-53.4612	0.072645
1805	chlI	2	-3.16097	-3.16666	0.005685
1806	chlI	3	-53.7639	-53.6647	-0.099201
1807	chlI	1	-90.9387	-90.8687	-0.069992
1808	chlI	2	-3.54323	-3.54551	0.002282
1809	chlI	3	-103.7	-103.215	-0.48412
1810	chlI	1	-3.54323	-3.54551	0.002282
1811	chlI	2	-3.54323	-3.54551	0.002282
1812	chlI	3	-106.066	-105.936	-0.129791
1813	chlI	1	-3.54323	-3.54551	0.002282
1814	chlI	2	-3.28727	-3.28989	0.002615
1815	chlI	3	-54.5979	-54.5013	-0.096678
1816	chlI	1	-42.7319	-42.7564	0.024516
1817	chlI	2	-3.16097	-3.16666	0.005685
1818	chlI	3	-72.327	-72.1997	-0.127241
1819	chlI	1	-3.54323	-3.54551	0.002282
1820	chlI	2	-7.33456	-7.34385	0.009292
1821	chlI	3	-98.213	-97.9326	-0.280404
1822	chlI	1	-18.4484	-18.6037	0.155265
1823	chlI	2	-17.5791	-17.7105	0.131423
1824	chlI	3	-81.1257	-82.2239	1.09828
1825	chlI	1	-3.28727	-3.28989	0.002615
1826	chlI	2	-10.2392	-10.2611	0.021904
1827	chlI	3	-68.4262	-67.9851	-0.441131
1828	chlI	1	-88.7674	-87.8003	-0.967109
1829	chlI	2	-3.54323	-3.54551	0.002282
1830	chlI	3	-93.7015	-93.6483	-0.053221
1831	chlI	1	-3.54323	-3.54551	0.002282
1832	chlI	2	-4.24357	-4.25544	0.011872
1833	chlI	3	-95.2356	-95.4788	0.2432
1834	chlI	1	-40.0847	-32.2695	-7.8152
1835	chlI	2	-33.0225	-23.0919	-9.9306
1836	chlI	3	-90.894	-88.8694	-2.02462
1837	chlI	1	-32.7554	-32.7189	-0.036488
1838	chlI	2	-28.0941	-28.0839	-0.010216
1839	chlI	3	-57.1968	-57.1448	-0.051993
1840	chlI	1	-10.7238	-10.7509	0.02705
1841	chlI	2	-4.24357	-4.25544	0.011872
1842	chlI	3	-94.1936	-93.6398	-0.553844
1843	chlI	1	-91.0028	-90.7349	-0.267879
1844	chlI	2	-7.43876	-7.46203	0.023265
1845	chlI	3	-89.1975	-89.9261	0.72855
1846	chlI	1	-38.2107	-38.2898	0.079016
1847	chlI	2	-32.4766	-32.4722	-0.004386
1848	chlI	3	-97.7645	-97.603	-0.161541
1849	chlI	1	-44.589	-44.6671	0.078102
1850	chlI	2	-37.5196	-37.6941	0.174567
1851	chlI	3	-86.0265	-85.9707	-0.055832
1852	chlI	1	-8.31505	-8.31227	-0.002783
1853	chlI	2	-3.16097	-3.16666	0.005685
1854	chlI	3	-49.1507	-48.5009	-0.649785
1855	chlI	1	-18.3834	-18.4605	0.077042
1856	chlI	2	-12.6188	-12.6449	0.026065
1857	chlI	3	-63.9158	-64.0016	0.085779
1858	chlI	1	-70.6952	-70.5638	-0.131376
1859	chlI	2	-73.907	-74.1215	0.214531
1860	chlI	3	-98.0872	-98.383	0.295801
1861	chlI	1	-18.5695	-18.6752	0.105729
1862	chlI	2	-19.4286	-19.4044	-0.024181
1863	chlI	3	-102.302	-102.102	-0.200338
1864	chlI	1	-40.7881	-40.696	-0.092071
1865	chlI	2	-43.1397	-43.1962	0.056496
1866	chlI	3	-102.233	-102.418	0.185692
1867	chlI	1	-104.292	-103.727	-0.565064
1868	chlI	2	-58.157	-58.2623	0.105358
1869	chlI	3	-100.744	-99.779	-0.964526
1870	chlI	1	-97.8002	-99.8172	2.01705
1871	chlI	2	-27.1739	-27.2234	0.049545
1872	chlI	3	-67.6987	-67.5781	-0.120589
1873	chlI	1	-16.2551	-16.2609	0.005843
1874	chlI	2	-3.28727	-3.28989	0.002615
1875	chlI	3	-48.1449	-47.7494	-0.39547
1876	chlI	1	-43.4831	-45.4279	1.94478
1877	chlI	2	-3.16097	-3.16666	0.005685
1878	chlI	3	-67.183	-65.6941	-1.48891
1879	chlI	1	-40.7231	-40.7183	-0.004805
1880	chlI	2	-73.37	-72.8381	-0.53189
1881	chlI	3	-75.4117	-75.1939	-0.217791
1882	chlI	1	-82.5808	-82.5666	-0.014178
1883	chlI	2	-48.7212	-48.9192	0.197914
1884	chlI	3	-101.784	-102.048	0.264032
1885	chlI	1	-68.0997	-69.0974	0.997656
1886	chlI	2	-8.82144	-8.92702	0.105585
1887	chlI	3	-87.069	-86.8763	-0.192754
1888	chlI	1	-34.118	-33.8409	-0.277072
1889	chlI	2	-26.3804	-26.194	-0.186359
1890	chlI	3	-87.4978	-88.131	0.633179
1891	chlI	1	-57.0114	-57.2461	0.234706
1892	chlI	2	-20.088	-20.1185	0.03055
1893	chlI	3	-107.759	-107.847	0.087311
1894	chlI	1	-80.0996	-80.8213	0.721764
1895	chlI	2	-3.16097	-3.16666	0.005685
1896	chlI	3	-89.6681	-89.6503	-0.01785
1897	chlI	1	-14.4935	-14.5192	0.02571
1898	chlI	2	-19.172	-19.2233	0.051313
1899	chlI	3	-49.8299	-49.6062	-0.223748
1900	chlI	1	-50.3883	-50.4949	0.106606
1901	chlI	2	-3.16097	-3.16666	0.005685
1902	chlI	3	-63.2158	-63.2635	0.047677
1903	chlI	1	-90.7814	-92.1485	1.36705
1904	chlI	2	-18.8835	-18.9217	0.038262
1905	chlI	3	-92.1384	-94.2445	2.10618
1906	chlI	1	-4.24357	-4.25544	0.011872
1907	chlI	2	-3.28727	-3.28989	0.002615
1908	chlI	3	-69.6863	-69.6471	-0.039248
1909	chlI	1	-103.624	-104.058	0.433531
1910	chlI	2	-3.54323	-3.54551	0.002282
1911	chlI	3	-97.1448	-97.7331	0.588362
1912	chlI	1	-59.2678	-59.0148	-0.252933
1913	chlI	2	-3.16097	-3.16666	0.005685
1914	chlI	3	-70.6915	-70.5818	-0.109764
1915	chlI	1	-101.532	-101.712	0.180549
1916	chlI	2	-8.60765	-8.65134	0.043697
1917	chlI	3	-90.1722	-90.3758	0.203618
1918	chlI	1	-3.28727	-3.28989	0.002615
1919	chlI	2	-11.2103	-11.2064	-0.003904
1920	chlI	3	-34.0293	-36.3882	2.35889
1921	chlI	1	-12.1198	-12.1821	0.062364
1922	chlI	2	-3.28727	-3.28989	0.002615
1923	chlI	3	-80.1522	-78.0366	-2.11566
1924	chlI	1	-4.24357	-4.25544	0.011872
1925	chlI	2	-4.24357	-4.25544	0.011872
1926	chlI	3	-93.3756	-93.1277	-0.247841
1927	chlI	1	-69.8821	-68.4136	-1.46847
1928	chlI	2	-3.16097	-3.16666	0.005685
1929	chlI	3	-53.8077	-53.9254	0.117706
1930	chlI	1	-8.60039	-8.62227	0.021876
1931	chlI	2	-9.32222	-9.37102	0.0488
1932	chlI	3	-35.215	-35.3188	0.103767
1933	chlI	1	-59.2636	-59.2209	-0.042636
1934	chlI	2	-32.4576	-32.5104	0.052787
1935	chlI	3	-101.305	-101.332	0.026181
1936	chlI	1	-9.45089	-9.4525	0.001613
1937	chlI	2	-3.12954	-3.13555	0.006002
1938	chlI	3	-84.8573	-85.9917	1.13438
1939	chlI	1	-9.02529	-9.13974	0.114453
1940	chlI	2	-9.23778	-9.35147	0.113688
1941	chlI	3	-31.9052	-32.8189	0.913692
1942	chlI	1	-20.3514	-20.1998	-0.15163
1943	chlI	2	-9.92663	-9.92377	-0.002869
1944	chlI	3	-111.818	-111.096	-0.721819
1945	chlI	1	-18.3145	-16.2182	-2.09636
1946	chlI	2	-19.3685	-19.4322	0.063775
1947	chlI	3	-96.5575	-95.9214	-0.63613
1948	chlI	1	-66.8372	-65.8843	-0.952863
1949	chlI	2	-47.3519	-47.5787	0.226773
1950	chlI	3	-85.3252	-85.2297	-0.095584
1951	chlI	1	-46.4976	-45.0688	-1.42884
1952	chlI	2	-34.9483	-33.8489	-1.09935
1953	chlI	3	-57.4373	-58.7772	1.33986
1954	rpl19	1	-22.0695	-22.0849	0.015322
1955	rpl19	2	-29.5288	-29.4214	-0.107448
1956	rpl19	3	-53.6956	-53.6872	-0.008362
1957	rpl19	1	-44.1337	-44.1992	0.065545
1958	rpl19	2	-46.4598	-46.6507	0.190865
1959	rpl19	3	-67.4009	-67.4464	0.04554
1960	rpl19	1	-89.0974	-88.6218	-0.475527
1961	rpl19	2	-50.1576	-49.8549	-0.302686
1962	rpl19	3	-92.1152	-92.179	0.063785
1963	rpl19	1	-88.8264	-89.1189	0.292474
1964	rpl19	2	-77.336	-77.3981	0.062106
1965	rpl19	3	-81.0159	-82.3764	1.36046
1966	rpl19	1	-102.115	-101.85	-0.264908
1967	rpl19	2	-52.3861	-51.9857	-0.400389
1968	rpl19	3	-70.3196	-69.8674	-0.452213
1969	rpl19	1	-90.1439	-89.7036	-0.440233
1970	rpl19	2	-38.7505	-38.7599	0.009465
1971	rpl19	3	-69.5002	-68.7811	-0.719111
1972	rpl19	1	-81.3613	-81.059	-0.302335
1973	rpl19	2	-13.3822	-13.3861	0.003925
1974	rpl19	3	-81.4205	-81.9527	0.532221
1975	rpl19	1	-90.8469	-90.405	-0.441898
1976	rpl19	2	-74.566	-73.3318	-1.2342
1977	rpl19	3	-76.7656	-77.8104	1.04486
1978	rpl19	1	-80.0161	-79.5549	-0.461268
1979	rpl19	2	-92.491	-92.075	-0.416
1980	rpl19	3	-94.5356	-95.3066	0.770967
1981	rpl19	1	-61.5289	-61.7405	0.211653
1982	rpl19	2	-27.6106	-27.673	0.062457
1983	rpl19	3	-74.7778	-76.2187	1.44085
1984	rpl19	1	-91.4333	-91.6159	0.182541
1985	rpl19	2	-96.8898	-96.3472	-0.542569
1986	rpl19	3	-78.8502	-78.9084	0.058268
1987	rpl19	1	-58.7498	-58.5745	-0.175289
1988	rpl19	2	-8.52222	-8.48187	-0.040348
1989	rpl19	3	-89.1786	-88.8624	-0.316137
1990	rpl19	1	-3.44429	-3.44423	-6.2e-05
1991	rpl19	2	-3.44429	-3.44423	-6.2e-05
1992	rpl19	3	-91.1434	-90.9597	-0.183708
1993	rpl19	1	-27.6877	-27.6897	0.002056
1994	rpl19	2	-9.11202	-9.12111	0.009091
1995	rpl19	3	-51.0138	-51.2714	0.257526
1996	rpl19	1	-58.2979	-58.3528	0.054904
1997	rpl19	2	-62.4744	-62.0714	-0.40293
1998	rpl19	3	-88.46	-88.9262	0.466212
[truncated: 32,454 more rows]

## Sheet: Table S3
TABLE S3. Nucleotide alignment per-codon-position delta log-likihood values for topologies T1 and T2.
1st codon positions: positive Δ lnL values (positions supporting topology T1)	1st codon positions: negative Δ lnL values (positions supporting topology T2)	Sum of positive values (68.7% of total sites)	Sum of negative values (31.3% of total sites)	Δ (column C and D)	2nd codon positions: positive Δ lnL values (positions supporting topology T1)	2nd codon positions: negative Δ lnL values (positions supporting topology T2)	Sum of positive values (77% of total sites)	Sum of negative values (22.7% of total sites)	Δ (column H and I)	3rd codon positions: positive Δ lnL values (positions supporting topology T1)	3rd codon positions: negative Δ lnL values (positions supporting topology T2)	Sum of positive values (57.8% of total sites)	Sum of negative values (42% of total sites)	Δ (column M and N)
12.2069	-14.3597	2912	-3117	-205	9.43698	-12.1648	1155	-1993	-838	13.932	-6.77971	6293	-2894	3399
10.4692	-13.9874				9.19223	-11.1533				11.6849	-6.11413
9.97289	-10.6941				7.86556	-10.7396				10.2137	-5.78868
9.85212	-9.74365				6.86672	-10.5364				9.86509	-5.38683
9.46385	-9.5528				5.98304	-9.9306				9.74548	-5.01644
9.45401	-9.44293				5.87444	-9.74547				9.50252	-4.89893
9.44096	-9.30604				5.37492	-9.67233				9.10501	-4.88415
9.27281	-9.12017				5.16703	-9.66469				9.09261	-4.77075
9.19205	-8.84961				5.03202	-8.77401				8.85565	-4.54757
9.18878	-8.562				4.97018	-8.69734				8.46822	-4.43693
9.12888	-8.53124				4.94887	-8.62376				8.43327	-4.40279
9.10785	-8.42734				4.86775	-8.31147				8.40676	-4.34803
9.02242	-8.3414				4.86256	-8.18249				8.17106	-4.30183
8.831	-7.82548				4.82259	-7.97022				8.13766	-4.12649
8.44159	-7.8152				4.74356	-7.51768				7.98083	-4.08029
8.25906	-7.72987				4.73464	-7.38173				7.91463	-4.06191
8.23478	-7.64521				4.72546	-7.35695				7.87226	-4.02535
7.80038	-7.45387				4.69012	-6.98484				7.80154	-4.00297
7.66786	-7.34332				4.61599	-6.94958				7.77339	-3.93391
7.5058	-7.3194				4.60155	-6.91198				7.76284	-3.92813
7.29002	-7.31737				4.51955	-6.85952				7.65592	-3.90835
6.88709	-7.05122				4.49766	-6.81705				7.6261	-3.89979
6.88085	-6.98507				4.49184	-6.81409				7.57583	-3.88461
6.80477	-6.87844				4.46214	-6.77971				7.57134	-3.8723
6.77676	-6.74941				4.4578	-6.7787				7.47743	-3.83323
6.70218	-6.68976				4.45015	-6.72326				7.47472	-3.8118
6.69083	-6.56781				4.41032	-6.71487				7.46264	-3.80181
6.48996	-6.45933				4.35003	-6.65636				7.36643	-3.74422
6.26478	-6.29833				4.30262	-6.62836				7.3418	-3.73034
6.23632	-6.16765				4.24157	-6.62572				7.32438	-3.7065
6.1956	-6.13132				4.11376	-6.57545				7.3212	-3.70247
6.17016	-6.0948				4.07828	-6.56255				7.30916	-3.69928
6.15225	-6.01215				4.0655	-6.53573				7.30806	-3.69588
5.97087	-5.97888				4.00667	-6.42284				7.24363	-3.69536
5.95821	-5.77883				3.99133	-6.3484				7.23962	-3.6793
5.9364	-5.719				3.96767	-6.29342				7.15884	-3.66673
5.878	-5.70636				3.92441	-6.19055				6.99746	-3.65825
5.84776	-5.61245				3.89475	-6.15864				6.96144	-3.61125
5.73563	-5.60658				3.84722	-6.11019				6.94217	-3.60304
5.69562	-5.56504				3.83671	-6.018				6.82115	-3.54548
5.6945	-5.55034				3.80715	-5.96704				6.79353	-3.51519
5.66929	-5.48844				3.78524	-5.96362				6.77154	-3.50952
5.62385	-5.47795				3.76069	-5.94816				6.74395	-3.49856
5.61454	-5.47768				3.74552	-5.93534				6.74312	-3.47203
5.60515	-5.46811				3.70007	-5.92325				6.70376	-3.46458
5.58809	-5.41191				3.68663	-5.9042				6.65414	-3.42897
5.55646	-5.38177				3.6736	-5.88918				6.65098	-3.38523
5.53826	-5.35125				3.65642	-5.71381				6.60475	-3.37438
5.46632	-5.25768				3.64981	-5.65308				6.58279	-3.35455
5.45937	-5.23254				3.63464	-5.63781				6.56578	-3.30411
5.45624	-5.22642				3.59394	-5.56567				6.56326	-3.29462
5.35046	-5.20755				3.53005	-5.52191				6.55562	-3.25023
5.34862	-5.15843				3.46099	-5.3777				6.5346	-3.24864
5.24099	-5.10786				3.44588	-5.37159				6.51653	-3.22959
5.22857	-5.07634				3.42031	-5.32562				6.42529	-3.21766
5.22522	-5.06036				3.39909	-5.3022				6.42009	-3.2136
5.21167	-4.95606				3.3944	-5.26484				6.40956	-3.18937
5.15835	-4.94586				3.38496	-5.20086				6.40283	-3.15121
5.12008	-4.88934				3.37615	-5.16635				6.30874	-3.1142
5.09915	-4.88761				3.33081	-5.14574				6.28209	-3.10425
5.07151	-4.8774				3.32302	-5.12156				6.26428	-3.08866
4.96681	-4.87486				3.31208	-5.05915				6.25962	-3.07713
4.94965	-4.85778				3.24529	-5.00949				6.199	-3.0628
4.88974	-4.84598				3.23672	-5.00656				6.16356	-3.0552
4.88723	-4.81485				3.22103	-4.99186				6.1353	-3.05169
4.85442	-4.78128				3.19658	-4.97035				6.12859	-3.04807
4.82463	-4.76936				3.17947	-4.92215				6.1256	-3.04307
4.8204	-4.73992				3.17648	-4.89178				6.09144	-3.03987
4.77309	-4.73863				3.16159	-4.88748				6.07723	-3.02879
4.68773	-4.72205				3.14903	-4.87551				6.07538	-3.01004
4.68055	-4.69224				3.12333	-4.8567				6.03823	-2.98804
4.67027	-4.69081				3.10988	-4.85178				6.03661	-2.98008
4.60944	-4.68013				3.10957	-4.83976				5.99802	-2.97924
4.60328	-4.67591				3.09733	-4.79438				5.98159	-2.97045
4.60124	-4.58428				3.07453	-4.74137				5.98156	-2.96709
4.60004	-4.57393				3.06647	-4.72582				5.98049	-2.93077
4.59468	-4.5359				3.05807	-4.71195				5.95665	-2.88656
4.56918	-4.5223				3.03859	-4.67806				5.95379	-2.88598
4.50857	-4.50228				3.03267	-4.66849				5.94451	-2.8794
4.50472	-4.44444				3.01781	-4.66601				5.93663	-2.8784
4.504	-4.44315				3.00485	-4.65558				5.93036	-2.85473
4.47662	-4.43855				3.00106	-4.62736				5.92787	-2.85141
4.46534	-4.37693				2.99891	-4.61847				5.92242	-2.85112
4.44514	-4.37133				2.99395	-4.58789				5.90748	-2.844
4.44504	-4.36907				2.97785	-4.57151				5.85929	-2.83947
4.44115	-4.36511				2.95009	-4.548				5.8347	-2.83314
4.43797	-4.3648				2.93232	-4.51891				5.81705	-2.82911
4.43569	-4.36363				2.90884	-4.4796				5.79234	-2.81622
4.42838	-4.35633				2.85931	-4.43917				5.78799	-2.81523
4.4188	-4.31165				2.85711	-4.43778				5.76777	-2.80889
4.41535	-4.29808				2.85114	-4.41879				5.73732	-2.78477
4.39317	-4.28819				2.82945	-4.41781				5.73496	-2.77867
4.38104	-4.24796				2.80405	-4.40388				5.69891	-2.77217
4.34007	-4.24515				2.7969	-4.29923				5.66801	-2.76977
4.33676	-4.2433				2.77951	-4.2156				5.64507	-2.76934
4.33054	-4.22572				2.76335	-4.18119				5.63285	-2.76752
4.32493	-4.22236				2.75427	-4.17065				5.62039	-2.7503
4.30361	-4.20392				2.73337	-4.15677				5.57937	-2.74516
4.30256	-4.19161				2.72181	-4.13067				5.57795	-2.73428
4.28146	-4.18666				2.7091	-4.12939				5.57723	-2.732
4.26838	-4.1756				2.68684	-4.0851				5.57287	-2.72973
4.24471	-4.17138				2.68215	-4.06142				5.54912	-2.72742
4.24327	-4.13192				2.66943	-4.01944				5.53618	-2.71244
4.24243	-4.11626				2.65714	-4.00751				5.5218	-2.69553
4.21487	-4.10189				2.64992	-4.00546				5.51882	-2.6916
4.20723	-4.09876				2.62266	-4.00506				5.50838	-2.66412
4.19805	-4.09636				2.61914	-4.00297				5.5054	-2.65347
4.17236	-4.08335				2.616	-3.97295				5.50018	-2.64726
4.16432	-4.0804				2.60655	-3.96416				5.47357	-2.62703
4.16393	-4.07982				2.60176	-3.95336				5.4082	-2.62399
4.13715	-4.02987				2.58323	-3.93557				5.40116	-2.60475
4.11745	-4.00888				2.58213	-3.92999				5.38314	-2.60342
4.10072	-3.99521				2.56089	-3.91244				5.37911	-2.60165
4.08815	-3.97176				2.54859	-3.90639				5.37178	-2.59727
4.08602	-3.96968				2.5219	-3.90126				5.36241	-2.59259
4.08177	-3.96199				2.51574	-3.89954				5.35117	-2.58591
4.06172	-3.96022				2.51372	-3.87987				5.34903	-2.56518
4.05649	-3.94077				2.50005	-3.87033				5.28884	-2.55799
4.0435	-3.92755				2.49228	-3.86592				5.27326	-2.55411
4.03608	-3.90403				2.46815	-3.86318				5.26046	-2.55274
4.02162	-3.89986				2.44946	-3.84026				5.23805	-2.54803
4.02122	-3.87126				2.44865	-3.83854				5.19891	-2.545
4.01896	-3.8537				2.43479	-3.8311				5.18741	-2.54158
4.01208	-3.84271				2.41874	-3.82945				5.17035	-2.53695
4.01071	-3.82014				2.39768	-3.82667				5.16929	-2.52445
4.00525	-3.81523				2.38923	-3.81757				5.15738	-2.52157
4.00041	-3.80663				2.38848	-3.80011				5.1207	-2.5176
3.9969	-3.80618				2.38546	-3.77421				5.09659	-2.51234
3.98604	-3.80559				2.38456	-3.72529				5.08561	-2.491
3.97381	-3.78758				2.37825	-3.68988				5.08342	-2.48089
3.96405	-3.78742				2.37247	-3.67373				5.07429	-2.47377
3.95924	-3.77259				2.34996	-3.6665				5.03325	-2.46256
3.95636	-3.77069				2.34749	-3.65962				5.03299	-2.44578
3.91874	-3.74247				2.33822	-3.6467				4.99835	-2.43418
3.89961	-3.7308				2.3253	-3.61809				4.99227	-2.43323
3.87462	-3.72908				2.31939	-3.60337				4.99096	-2.43176
3.87416	-3.72614				2.30863	-3.60335				4.97433	-2.42915
3.86814	-3.71217				2.30836	-3.59771				4.9505	-2.41148
3.86594	-3.69404				2.30818	-3.59243				4.93748	-2.41142
3.86548	-3.69191				2.29146	-3.59088				4.93689	-2.40794
3.86094	-3.68981				2.28917	-3.54134				4.9261	-2.40413
3.8461	-3.65884				2.2774	-3.51085				4.90609	-2.39712
3.8419	-3.64978				2.25634	-3.50992				4.90271	-2.38938
3.83585	-3.64405				2.23683	-3.50735				4.89037	-2.38394
3.82504	-3.64378				2.22609	-3.50682				4.84017	-2.38291
3.82392	-3.64162				2.22339	-3.50476				4.83981	-2.38012
3.82196	-3.63494				2.22137	-3.47196				4.82543	-2.3757
3.8214	-3.60332				2.21652	-3.45323				4.81243	-2.3707
3.76784	-3.5961				2.21433	-3.44443				4.80727	-2.36517
3.76616	-3.58906				2.20246	-3.44037				4.79565	-2.35989
3.76324	-3.57544				2.2013	-3.43832				4.78059	-2.35849
3.75958	-3.57245				2.18598	-3.42007				4.77543	-2.35818
3.75614	-3.56515				2.17381	-3.39165				4.75598	-2.35451
3.73721	-3.56131				2.16873	-3.37653				4.74242	-2.35314
3.73635	-3.55941				2.1673	-3.37271				4.73762	-2.33718
3.72848	-3.55879				2.16415	-3.36921				4.72776	-2.33645
3.71181	-3.55448				2.14891	-3.36851				4.72616	-2.32587
3.71011	-3.5496				2.14622	-3.35251				4.69899	-2.31877
3.69077	-3.54591				2.12194	-3.34305				4.69498	-2.31715
3.68532	-3.5332				2.11654	-3.30888				4.67863	-2.31294
3.68149	-3.52843				2.11227	-3.29821				4.67793	-2.31011
3.67512	-3.52597				2.10553	-3.2969				4.66766	-2.30577
3.66517	-3.52095				2.10478	-3.29601				4.65614	-2.30309
3.65467	-3.51124				2.10204	-3.27853				4.65426	-2.29315
3.65232	-3.49423				2.09971	-3.26186				4.64262	-2.29129
3.64976	-3.49389				2.0901	-3.24776				4.64121	-2.28995
3.63954	-3.4862				2.08711	-3.24162				4.63231	-2.28563
3.62903	-3.48619				2.08031	-3.21614				4.61826	-2.27936
3.61199	-3.48266				2.07806	-3.21152				4.58628	-2.27523
3.60105	-3.47186				2.07358	-3.20658				4.57324	-2.27173
3.59636	-3.47107				2.06819	-3.18736				4.56489	-2.27129
3.56446	-3.46682				2.06538	-3.18137				4.56047	-2.26102
3.55486	-3.461				2.05717	-3.17954				4.5446	-2.25739
3.53879	-3.45508				2.05595	-3.16931				4.53322	-2.25686
3.50898	-3.455				2.0495	-3.1534				4.46795	-2.24994
3.50331	-3.45112				2.03995	-3.14785				4.46684	-2.24242
3.48441	-3.44903				2.03646	-3.14757				4.46097	-2.23575
3.47926	-3.44711				2.03018	-3.13803				4.44607	-2.22342
3.46818	-3.44336				2.02718	-3.12933				4.44573	-2.22294
3.46356	-3.43897				2.0111	-3.10893				4.43159	-2.21645
3.43968	-3.43794				2.00383	-3.08112				4.42027	-2.2107
3.43873	-3.42744				1.9997	-3.04675				4.41563	-2.2097
3.42094	-3.42138				1.95559	-3.02779				4.41229	-2.20888
3.42086	-3.41985				1.93917	-3.02377				4.39846	-2.20594
3.37911	-3.41963				1.92339	-3.01815				4.39299	-2.2037
3.37489	-3.41308				1.92114	-3.01803				4.39268	-2.18987
3.35719	-3.40056				1.91726	-3.00801				4.3782	-2.17427
3.35614	-3.39264				1.89649	-3.00025				4.37523	-2.17405
3.35485	-3.38212				1.89309	-3.00002				4.37075	-2.17405
3.34389	-3.3789				1.87684	-2.96563				4.36311	-2.17391
3.33568	-3.37344				1.8608	-2.95646				4.34017	-2.16585
3.33358	-3.37308				1.85429	-2.95104				4.33314	-2.16535
3.3293	-3.36561				1.83668	-2.94739				4.32881	-2.15951
3.32094	-3.36326				1.82912	-2.93736				4.31182	-2.15431
3.31926	-3.35535				1.80735	-2.91514				4.28351	-2.14681
3.31822	-3.34231				1.80712	-2.90912				4.27564	-2.14547
3.30738	-3.30458				1.80442	-2.90253				4.25873	-2.14274
3.29993	-3.30109				1.8022	-2.89941				4.25535	-2.12884
3.29455	-3.29899				1.79913	-2.89545				4.25139	-2.12801
3.2717	-3.29131				1.77628	-2.89493				4.24724	-2.12223
3.27128	-3.2798				1.76422	-2.89153				4.24608	-2.12074
3.25813	-3.27889				1.7494	-2.88958				4.24605	-2.11566
3.25549	-3.27145				1.74492	-2.88054				4.24475	-2.11556
3.25032	-3.25376				1.72955	-2.87308				4.2339	-2.10952
3.24851	-3.24558				1.68763	-2.87237				4.22485	-2.1033
3.24556	-3.24057				1.68621	-2.87179				4.22243	-2.10112
3.23968	-3.20894				1.68477	-2.86497				4.20575	-2.09403
3.23399	-3.20174				1.68355	-2.8562				4.19781	-2.09281
3.22419	-3.19551				1.67711	-2.85428				4.18088	-2.09007
3.22298	-3.19549				1.67546	-2.85018				4.16022	-2.08924
3.22275	-3.19531				1.67253	-2.84044				4.15802	-2.08247
3.2157	-3.1941				1.65957	-2.83684				4.15053	-2.08039
3.20398	-3.18171				1.63774	-2.83448				4.10691	-2.07481
3.199	-3.17117				1.63714	-2.82946				4.10409	-2.0682
3.19611	-3.16139				1.62824	-2.82663				4.09763	-2.06102
3.18518	-3.16073				1.62501	-2.81861				4.06482	-2.06047
3.18264	-3.15893				1.62445	-2.81712				4.05535	-2.05865
3.17452	-3.15707				1.61763	-2.81268				4.04685	-2.05501
3.17179	-3.15702				1.60687	-2.80841				4.03866	-2.05395
3.16532	-3.15641				1.60567	-2.80765				4.03374	-2.05318
3.16419	-3.15608				1.59192	-2.79823				4.01918	-2.0411
3.14904	-3.15318				1.5854	-2.7948				3.99952	-2.03788
3.1422	-3.14001				1.58472	-2.77608				3.98203	-2.03275
3.14003	-3.13841				1.55891	-2.77447				3.97863	-2.02961
3.13461	-3.13164				1.55737	-2.77036				3.9762	-2.02462
3.12066	-3.13117				1.54041	-2.76951				3.97095	-2.0221
3.10463	-3.12536				1.53046	-2.76274				3.96966	-2.00935
3.10384	-3.11997				1.5226	-2.75288				3.96915	-2.00815
3.09077	-3.11338				1.51353	-2.73446				3.96593	-2.00255
3.09002	-3.11228				1.51263	-2.73436				3.96228	-1.99412
3.08575	-3.09733				1.50734	-2.72535				3.95931	-1.98841
3.06901	-3.08084				1.50688	-2.72311				3.94727	-1.9859
3.05136	-3.07227				1.5068	-2.72272				3.947	-1.97949
3.05077	-3.06796				1.4924	-2.71895				3.94353	-1.97655
3.04278	-3.06207				1.47276	-2.71029				3.93819	-1.97171
3.03985	-3.05733				1.46783	-2.69357				3.93743	-1.96961
3.03868	-3.05644				1.46546	-2.66312				3.93348	-1.95479
3.0361	-3.04685				1.45438	-2.65619				3.92708	-1.9533
3.02663	-3.03917				1.44608	-2.65605				3.92418	-1.94916
3.01069	-3.01071				1.422	-2.65307				3.91084	-1.94857
3.00164	-3.01054				1.41142	-2.64024				3.90881	-1.94847
2.99547	-3.00619				1.40805	-2.6393				3.89322	-1.94688
2.9952	-3.00318				1.40778	-2.63675				3.88853	-1.94684
2.99042	-2.99864				1.40764	-2.63249				3.88343	-1.94671
2.98617	-2.99227				1.40235	-2.6244				3.8816	-1.94661
2.98395	-2.99076				1.39674	-2.61701				3.8577	-1.94352
2.97537	-2.98769				1.39138	-2.61018				3.85169	-1.9427
2.97309	-2.98374				1.38712	-2.58658				3.83778	-1.94245
2.97303	-2.96925				1.38585	-2.58413				3.83341	-1.93931
2.96827	-2.95425				1.38566	-2.57928				3.83148	-1.93439
2.96736	-2.95153				1.38561	-2.57517				3.82731	-1.93183
2.96639	-2.94907				1.37704	-2.56502				3.81774	-1.93021
2.95915	-2.94756				1.37187	-2.547				3.817	-1.92366
2.95875	-2.94345				1.37137	-2.54447				3.81356	-1.91782
2.95481	-2.939				1.3635	-2.52953				3.81044	-1.91619
2.95289	-2.92045				1.35019	-2.52858				3.80147	-1.91168
2.95087	-2.91975				1.34762	-2.52019				3.8004	-1.90789
2.94556	-2.9156				1.34688	-2.50722				3.7966	-1.90692
2.93722	-2.909				1.34376	-2.5035				3.79651	-1.90071
2.93481	-2.89221				1.33257	-2.50083				3.7961	-1.90022
2.92801	-2.88779				1.32207	-2.50053				3.78794	-1.89859
2.92613	-2.88396				1.32181	-2.49406				3.78351	-1.89479
2.92608	-2.88016				1.31455	-2.48739				3.78288	-1.88995
2.92334	-2.87944				1.3131	-2.48089				3.78236	-1.88954
2.91723	-2.87849				1.30542	-2.47005				3.76974	-1.8887
2.91651	-2.87099				1.29866	-2.46668				3.75801	-1.88563
2.91295	-2.86973				1.29519	-2.43636				3.75526	-1.87559
2.90797	-2.85988				1.29516	-2.43071				3.75297	-1.87528
2.90621	-2.85896				1.2949	-2.42635				3.75208	-1.87381
2.90243	-2.85667				1.29398	-2.41725				3.73869	-1.87243
2.89059	-2.8519				1.29324	-2.41306				3.73121	-1.87233
2.88972	-2.85017				1.28378	-2.40533				3.73048	-1.87215
2.87027	-2.84658				1.28359	-2.36016				3.72286	-1.87104
2.86092	-2.84172				1.275	-2.35304				3.71983	-1.86988
2.85529	-2.83859				1.27285	-2.35076				3.71655	-1.86829
2.85428	-2.83638				1.26988	-2.32451				3.71541	-1.86787
2.8537	-2.83123				1.26871	-2.3172				3.71179	-1.86732
2.84415	-2.82876				1.26176	-2.30856				3.69952	-1.86597
2.83619	-2.82814				1.25943	-2.30424				3.69592	-1.85872
2.82694	-2.82447				1.24972	-2.30089				3.69075	-1.85796
2.82435	-2.82335				1.24927	-2.29956				3.6839	-1.8538
2.81917	-2.81068				1.24226	-2.29946				3.68245	-1.8491
2.8136	-2.81004				1.23126	-2.29096				3.67954	-1.83138
2.80953	-2.80829				1.22831	-2.2812				3.67944	-1.82859
2.804	-2.78948				1.22683	-2.26567				3.67823	-1.82626
2.79537	-2.78827				1.22565	-2.26199				3.67813	-1.81972
2.78798	-2.77697				1.22411	-2.25521				3.67008	-1.8168
2.77433	-2.75827				1.22277	-2.25517				3.66961	-1.81644
2.7741	-2.75759				1.22119	-2.24923				3.66789	-1.81057
2.77051	-2.75623				1.21002	-2.24759				3.66269	-1.80993
2.76959	-2.74696				1.20707	-2.24432				3.65985	-1.8025
2.73848	-2.73901				1.20155	-2.24033				3.65754	-1.7966
2.73676	-2.73581				1.19684	-2.23806				3.656	-1.79129
2.7344	-2.73415				1.19356	-2.21506				3.64491	-1.78232
2.73021	-2.73107				1.18839	-2.21277				3.64291	-1.7817
2.72911	-2.72883				1.18345	-2.20315				3.63309	-1.77626
2.72687	-2.72681				1.18106	-2.19758				3.62351	-1.768
2.72428	-2.71845				1.1688	-2.19531				3.62177	-1.76755
2.71971	-2.71652				1.16681	-2.19028				3.6178	-1.76594
2.71037	-2.71633				1.12191	-2.18572				3.60944	-1.7649
2.70873	-2.71403				1.12093	-2.17338				3.60278	-1.75985
2.70747	-2.70812				1.11703	-2.17215				3.59918	-1.7594
2.70628	-2.70655				1.10914	-2.16841				3.59835	-1.75766
2.70186	-2.69323				1.10122	-2.16193				3.5933	-1.75359
2.69737	-2.69304				1.10085	-2.15704				3.59106	-1.75308
2.69618	-2.6905				1.09008	-2.15145				3.59017	-1.75214
2.69325	-2.68993				1.09002	-2.14864				3.58737	-1.75191
2.68917	-2.68775				1.07661	-2.13201				3.58678	-1.75071
2.68711	-2.66765				1.07129	-2.12877				3.58094	-1.75009
2.67191	-2.656				1.0674	-2.1279				3.57184	-1.74893
2.66196	-2.65335				1.0412	-2.12594				3.56845	-1.74877
2.6586	-2.65267				1.04078	-2.10576				3.56517	-1.74662
2.65354	-2.64981				1.03547	-2.08662				3.55935	-1.74549
2.65123	-2.64739				1.02879	-2.07726				3.55498	-1.74476
2.64624	-2.64383				1.02723	-2.07089				3.55187	-1.74056
2.64599	-2.64105				1.02262	-2.06317				3.54606	-1.74005
2.644	-2.63795				1.01212	-2.05896				3.54407	-1.73739
2.63826	-2.62926				1.00853	-2.04511				3.54398	-1.73609
2.63395	-2.61744				1.00556	-2.04029				3.54306	-1.73521
2.62933	-2.61604				1.00493	-2.03678				3.54209	-1.73464
2.62559	-2.61249				1.00482	-2.03554				3.53944	-1.7278
2.62045	-2.60525				1.00456	-2.03032				3.53659	-1.7233
2.61894	-2.6025				1.00052	-2.02516				3.5351	-1.719
2.61355	-2.59777				0.99207	-2.00009				3.53493	-1.71627
2.60956	-2.5943				0.987866	-1.99971				3.53091	-1.71468
2.60934	-2.59238				0.98502	-1.99839				3.52895	-1.71332
2.60763	-2.5834				0.984607	-1.9951				3.52172	-1.71303
2.59677	-2.57367				0.984543	-1.99486				3.51385	-1.7107
2.59535	-2.56933				0.980745	-1.98908				3.51181	-1.70357
2.5952	-2.56437				0.97859	-1.98697				3.51159	-1.7015
2.59347	-2.56266				0.966577	-1.98559				3.51129	-1.69938
2.58465	-2.56233				0.954052	-1.98392				3.50917	-1.69711
2.58399	-2.56231				0.952404	-1.95242				3.50489	-1.69669
2.57384	-2.56022				0.950038	-1.94523				3.49835	-1.69266
2.57168	-2.55973				0.948454	-1.9392				3.4876	-1.69178
2.56553	-2.55088				0.943849	-1.93168				3.48534	-1.68788
2.56032	-2.55043				0.938006	-1.91972				3.48006	-1.68438
2.55964	-2.54937				0.937868	-1.91454				3.47339	-1.6812
2.55942	-2.54834				0.936388	-1.91139				3.46359	-1.6805
2.54779	-2.54462				0.932345	-1.9098				3.46267	-1.67962
2.54291	-2.53071				0.93149	-1.90869				3.4532	-1.67951
2.5351	-2.52864				0.930143	-1.90248				3.44492	-1.67927
2.53439	-2.52572				0.923967	-1.89548				3.4384	-1.67789
2.522	-2.52096				0.913524	-1.8754				3.43255	-1.67275
2.51899	-2.51676				0.909376	-1.87315				3.43037	-1.67118
2.51715	-2.51357				0.908435	-1.87141				3.42734	-1.67092
2.51548	-2.51262				0.898068	-1.85529				3.4266	-1.66998
2.51458	-2.50404				0.897005	-1.8538				3.41074	-1.669
2.50782	-2.50383				0.89628	-1.85155				3.41059	-1.66779
2.50607	-2.49761				0.894811	-1.8485				3.40263	-1.66711
2.50483	-2.49432				0.894394	-1.84535				3.40155	-1.66657
2.499	-2.49172				0.892458	-1.84128				3.40124	-1.66502
2.49648	-2.49099				0.888231	-1.83896				3.39972	-1.66499
2.49443	-2.48968				0.888078	-1.83695				3.39819	-1.66456
2.48022	-2.48777				0.887491	-1.83608				3.39672	-1.66248
2.47815	-2.48549				0.886907	-1.82523				3.39327	-1.65982
2.46525	-2.48219				0.884451	-1.8177				3.38653	-1.65725
2.45633	-2.48163				0.88293	-1.81678				3.38211	-1.65273
2.45546	-2.47434				0.882808	-1.81342				3.3784	-1.6512
2.45119	-2.45718				0.878521	-1.8106				3.37716	-1.64861
2.44033	-2.45212				0.877817	-1.80956				3.376	-1.64242
2.43712	-2.45197				0.874599	-1.80647				3.37443	-1.64142
2.43649	-2.44791				0.869727	-1.8034				3.37323	-1.63948
2.435	-2.44729				0.859889	-1.79823				3.37211	-1.63746
2.42734	-2.43787				0.858983	-1.79557				3.36904	-1.63542
2.4249	-2.43368				0.858781	-1.79392				3.36381	-1.63525
2.42478	-2.4239				0.8578	-1.79237				3.32561	-1.6306
2.42156	-2.42033				0.842791	-1.78776				3.32479	-1.61936
2.41537	-2.4171				0.841173	-1.77654				3.32304	-1.61842
2.40983	-2.40742				0.839807	-1.76917				3.32241	-1.6116
2.40929	-2.40664				0.83734	-1.76754				3.31557	-1.61108
2.4027	-2.39627				0.83251	-1.76606				3.31425	-1.60513
2.40267	-2.39606				0.827762	-1.76341				3.31218	-1.60347
2.39761	-2.39452				0.82513	-1.76051				3.31033	-1.60029
2.39575	-2.39165				0.824377	-1.75954				3.29645	-1.59933
2.38165	-2.39112				0.822774	-1.75848				3.29345	-1.59493
2.3801	-2.38141				0.819302	-1.75372				3.28991	-1.59404
2.37534	-2.37559				0.810795	-1.753				3.28656	-1.58941
2.3702	-2.37336				0.810448	-1.73186				3.28377	-1.58818
2.36996	-2.37062				0.81012	-1.72665				3.28075	-1.57649
2.36115	-2.36475				0.802269	-1.71574				3.2775	-1.57545
2.35965	-2.36229				0.794249	-1.7154				3.2721	-1.57102
2.35903	-2.36192				0.793616	-1.71393				3.26953	-1.5698
2.34185	-2.36171				0.792698	-1.70378				3.2669	-1.56943
2.3391	-2.35775				0.788363	-1.69972				3.26401	-1.5687
2.33368	-2.35552				0.781082	-1.69365				3.25816	-1.56749
2.32889	-2.35224				0.778438	-1.69223				3.25413	-1.56277
2.32817	-2.35048				0.77169	-1.67815				3.24989	-1.56139
2.3273	-2.34508				0.768066	-1.67811				3.23345	-1.56094
2.32479	-2.34491				0.763865	-1.67688				3.22041	-1.55913
2.31826	-2.34464				0.757917	-1.67627				3.21777	-1.55589
2.31422	-2.33671				0.74843	-1.67622				3.21605	-1.55438
2.31359	-2.33656				0.747256	-1.67417				3.21276	-1.55394
2.30777	-2.33591				0.74486	-1.67297				3.21216	-1.55377
2.307	-2.33434				0.743083	-1.67223				3.211	-1.55161
2.30162	-2.33415				0.740408	-1.67171				3.21086	-1.55131
2.29693	-2.33376				0.737792	-1.6699				3.19635	-1.54894
2.2962	-2.32574				0.737153	-1.66643				3.18001	-1.54823
2.29096	-2.32121				0.736362	-1.66554				3.17867	-1.54293
2.29015	-2.32037				0.732055	-1.66351				3.17795	-1.54172
2.27996	-2.31093				0.727066	-1.66346				3.17343	-1.54009
2.27698	-2.30962				0.726089	-1.66337				3.17274	-1.53919
2.27573	-2.30889				0.718611	-1.65879				3.17194	-1.53714
2.2715	-2.3081				0.713764	-1.65696				3.16877	-1.53592
2.25455	-2.30453				0.711744	-1.65526				3.16415	-1.53437
2.25413	-2.30119				0.697151	-1.64758				3.16336	-1.5332
2.24231	-2.30017				0.694419	-1.64296				3.1624	-1.53202
2.24044	-2.29931				0.691995	-1.64217				3.1617	-1.53156
2.23545	-2.29609				0.688436	-1.63702				3.15473	-1.53149
2.23024	-2.2877				0.687763	-1.63414				3.15289	-1.52682
2.22926	-2.28676				0.687756	-1.62769				3.15178	-1.52485
2.21787	-2.28226				0.685493	-1.62371				3.1492	-1.52465
2.20734	-2.28181				0.679658	-1.6178				3.14898	-1.52454
2.19947	-2.277				0.673316	-1.6172				3.14855	-1.52167
2.19802	-2.27223				0.671098	-1.61086				3.14817	-1.52126
2.19781	-2.2712				0.671063	-1.60612				3.14594	-1.52028
2.1937	-2.26287				0.67068	-1.60073				3.14148	-1.51357
2.19276	-2.26034				0.66584	-1.59931				3.13929	-1.51336
2.18562	-2.26021				0.648611	-1.58933				3.13434	-1.51032
2.18493	-2.25829				0.646755	-1.58833				3.12013	-1.51007
2.18021	-2.25444				0.645637	-1.58525				3.11757	-1.49989
2.17753	-2.24908				0.64211	-1.5815				3.11648	-1.49895
2.16853	-2.24853				0.640518	-1.58061				3.10896	-1.49749
2.16811	-2.24745				0.635516	-1.57571				3.10853	-1.49719
2.16292	-2.24553				0.631679	-1.5744				3.10731	-1.49519
2.1498	-2.24496				0.628124	-1.57432				3.10448	-1.49474
2.14279	-2.23185				0.623949	-1.56742				3.10252	-1.49471
2.1426	-2.22828				0.621542	-1.56035				3.10017	-1.49468
2.13916	-2.22553				0.606467	-1.55734				3.0948	-1.48891
2.13606	-2.2208				0.604	-1.55291				3.08447	-1.48745
2.13538	-2.22017				0.599583	-1.54329				3.0838	-1.48501
2.13292	-2.21847				0.598815	-1.54145				3.08227	-1.48193
2.12901	-2.2183				0.592645	-1.53797				3.07433	-1.47798
2.12894	-2.20578				0.592382	-1.53716				3.07348	-1.47684
2.12865	-2.20491				0.58975	-1.53563				3.07236	-1.47602
2.12694	-2.20381				0.589147	-1.53253				3.06753	-1.47557
2.1258	-2.19683				0.589054	-1.52891				3.06464	-1.47486
2.12371	-2.19419				0.587827	-1.52505				3.06317	-1.47411
2.12369	-2.19276				0.586424	-1.52304				3.06025	-1.47344
2.11253	-2.18238				0.586057	-1.51274				3.05882	-1.4721
2.10919	-2.18188				0.581585	-1.5016				3.05648	-1.47058
2.10835	-2.16442				0.573793	-1.49974				3.05048	-1.46805
2.1075	-2.16118				0.571888	-1.49666				3.05004	-1.46729
2.10366	-2.15652				0.567619	-1.49541				3.04982	-1.46609
2.10349	-2.15453				0.566827	-1.49133				3.04772	-1.45857
2.10021	-2.14543				0.562703	-1.48971				3.04354	-1.45805
2.0994	-2.14374				0.560763	-1.48932				3.0403	-1.45603
2.09432	-2.14172				0.551538	-1.48727				3.03988	-1.45511
2.09427	-2.13288				0.548453	-1.48577				3.03454	-1.45057
2.09427	-2.12951				0.54817	-1.48525				3.01629	-1.45041
2.09068	-2.12923				0.547202	-1.48001				3.0143	-1.44821
2.08846	-2.12719				0.544158	-1.45893				3.0125	-1.44728
2.08371	-2.12486				0.54353	-1.45643				3.01055	-1.44565
2.07323	-2.12102				0.542122	-1.45538				3.00644	-1.44454
2.07092	-2.11962				0.534348	-1.45231				3.0022	-1.44246
2.07031	-2.11867				0.534338	-1.44774				3.00083	-1.44125
2.06641	-2.11519				0.533346	-1.44381				2.99975	-1.44117
2.06586	-2.11298				0.531544	-1.44108				2.99017	-1.44055
2.06571	-2.11001				0.531104	-1.43889				2.98866	-1.43369
2.06449	-2.10169				0.527919	-1.43165				2.98001	-1.43317
2.05629	-2.10096				0.524123	-1.42408				2.97877	-1.43308
2.05425	-2.09675				0.521273	-1.41639				2.97631	-1.43302
2.05325	-2.09636				0.520089	-1.40516				2.97357	-1.43191
2.04621	-2.09631				0.518127	-1.39652				2.96627	-1.43152
2.04503	-2.09478				0.515459	-1.38961				2.96364	-1.4315
2.04392	-2.09304				0.515242	-1.383				2.95492	-1.43108
2.04346	-2.09016				0.509972	-1.38269				2.95307	-1.42823
2.04146	-2.08583				0.509347	-1.38037				2.94743	-1.42821
2.03741	-2.07701				0.507019	-1.37804				2.93891	-1.4282
2.02269	-2.07323				0.504426	-1.37772				2.93629	-1.42611
2.02207	-2.07265				0.504086	-1.37187				2.9356	-1.42022
2.0214	-2.07236				0.503826	-1.36971				2.93441	-1.42017
2.01751	-2.06003				0.502319	-1.3636				2.92824	-1.4197
2.01705	-2.05748				0.494007	-1.34297				2.92658	-1.41893
2.01393	-2.055				0.493601	-1.33681				2.9255	-1.41371
2.00706	-2.05456				0.492334	-1.3359				2.92143	-1.41121
2.00602	-2.05436				0.485572	-1.33316				2.92073	-1.40956
2.00578	-2.05199				0.481809	-1.33104				2.92052	-1.40908
2.00568	-2.05061				0.480455	-1.32975				2.91553	-1.40868
1.99918	-2.04493				0.479715	-1.32893				2.9144	-1.4081
1.99662	-2.04487				0.477998	-1.32642				2.91364	-1.40641
1.99192	-2.04484				0.476601	-1.3218				2.9111	-1.40465
1.98908	-2.04261				0.475616	-1.32053				2.90627	-1.40224
1.9819	-2.03979				0.47545	-1.32046				2.90105	-1.40098
1.98037	-2.03822				0.475433	-1.30207				2.89706	-1.39586
1.9779	-2.0321				0.470086	-1.30015				2.89674	-1.39584
1.97184	-2.03199				0.465167	-1.29958				2.89559	-1.39212
1.96707	-2.02976				0.462354	-1.2967				2.89012	-1.39134
1.96111	-2.02662				0.458535	-1.28744				2.88971	-1.39057
1.95997	-2.0219				0.456124	-1.28653				2.88707	-1.38799
1.95864	-2.0215				0.456092	-1.28594				2.8846	-1.38661
1.95054	-2.00671				0.453837	-1.28045				2.88318	-1.38661
1.94478	-2.00502				0.452502	-1.27826				2.87493	-1.38549
1.93857	-2.00165				0.450599	-1.27825				2.87101	-1.3844
1.93779	-2.00013				0.448674	-1.26912				2.87014	-1.38291
1.93695	-1.99764				0.444524	-1.25964				2.86705	-1.3821
1.93681	-1.99709				0.442758	-1.2538				2.86151	-1.38197
1.93483	-1.99685				0.435425	-1.25246				2.86105	-1.37869
1.93408	-1.99518				0.433177	-1.24803				2.85203	-1.37839
1.9315	-1.99472				0.431805	-1.23443				2.8509	-1.3761
1.92558	-1.98705				0.430475	-1.23422				2.84063	-1.37443
1.92546	-1.98695				0.429751	-1.2342				2.83864	-1.37209
1.92538	-1.97755				0.429096	-1.2337				2.83677	-1.37027
1.92488	-1.97193				0.428629	-1.23114				2.83208	-1.36937
1.92458	-1.96932				0.426989	-1.22744				2.8301	-1.36779
1.91952	-1.9682				0.425893	-1.22722				2.82964	-1.36652
1.91818	-1.96788				0.42544	-1.22619				2.82165	-1.36646
1.91797	-1.96434				0.422777	-1.22179				2.82125	-1.36319
1.91034	-1.964				0.421915	-1.20814				2.82123	-1.36272
1.90827	-1.96138				0.421686	-1.19916				2.82041	-1.36262
1.9053	-1.95957				0.419047	-1.19824				2.81916	-1.36238
1.90332	-1.95415				0.419024	-1.19572				2.80841	-1.36115
1.90274	-1.95214				0.417913	-1.19078				2.80219	-1.36067
1.89952	-1.94819				0.417473	-1.18814				2.79718	-1.35882
1.89129	-1.94402				0.41626	-1.18434				2.79295	-1.35689
1.88843	-1.94114				0.415038	-1.18078				2.79191	-1.35619
1.88832	-1.94092				0.413876	-1.17839				2.78929	-1.35552
1.88563	-1.93959				0.413387	-1.17477				2.78767	-1.35421
1.88442	-1.93842				0.41213	-1.17346				2.78655	-1.34995
1.88142	-1.93778				0.411843	-1.17301				2.78618	-1.34939
1.88134	-1.9354				0.411486	-1.17269				2.78169	-1.34933
1.87984	-1.93329				0.41067	-1.17169				2.78124	-1.34901
1.87888	-1.93025				0.407169	-1.17006				2.77142	-1.34893
1.87535	-1.92289				0.404272	-1.16813				2.7692	-1.34752
1.87151	-1.9223				0.402673	-1.16713				2.76742	-1.34662
1.86824	-1.92047				0.400542	-1.15566				2.76402	-1.34562
1.86823	-1.91839				0.399809	-1.15453				2.7626	-1.34512
1.8642	-1.916				0.398404	-1.15413				2.7612	-1.34268
1.85678	-1.89687				0.397006	-1.15131				2.76114	-1.34262
1.85629	-1.89046				0.39677	-1.13821				2.75755	-1.34006
1.84893	-1.89037				0.394475	-1.13787				2.75211	-1.33975
1.84262	-1.88561				0.390653	-1.13604				2.75138	-1.33875
1.83847	-1.88453				0.390105	-1.1335				2.74296	-1.33823
1.83829	-1.88257				0.388513	-1.13299				2.73899	-1.3375
1.83306	-1.88005				0.387736	-1.12693				2.738	-1.33622
1.83185	-1.87946				0.386977	-1.12469				2.73217	-1.33482
1.82433	-1.87877				0.386264	-1.11737				2.72687	-1.3344
1.82218	-1.87832				0.384877	-1.11725				2.72636	-1.33286
1.8199	-1.87742				0.384802	-1.10563				2.72308	-1.33109
1.81668	-1.8769				0.384427	-1.10423				2.71888	-1.32894
1.81378	-1.87149				0.383725	-1.10196				2.71188	-1.32867
1.8099	-1.86693				0.382257	-1.09935				2.71059	-1.32576
1.80716	-1.86202				0.380582	-1.09772				2.7094	-1.32482
1.80606	-1.86065				0.379884	-1.09754				2.7029	-1.32341
1.80118	-1.85835				0.379582	-1.09523				2.70181	-1.32278
1.79955	-1.85327				0.379035	-1.09198				2.70006	-1.32243
1.79783	-1.85163				0.377565	-1.08929				2.69985	-1.32214
1.79781	-1.8481				0.376545	-1.08854				2.69411	-1.3217
1.79616	-1.84515				0.375623	-1.08699				2.69064	-1.32111
1.79605	-1.84445				0.3727	-1.08622				2.68306	-1.3207
1.79346	-1.84029				0.372268	-1.07956				2.67681	-1.3181
1.79034	-1.83311				0.369481	-1.07598				2.67622	-1.31739
1.78532	-1.83241				0.362028	-1.07473				2.67372	-1.31541
1.77761	-1.83009				0.361033	-1.07251				2.66859	-1.31533
1.7753	-1.83005				0.359211	-1.0722				2.66854	-1.31195
1.77126	-1.82353				0.358217	-1.06968				2.66739	-1.31157
1.76504	-1.82087				0.357779	-1.06907				2.66562	-1.31068
1.76215	-1.82073				0.356788	-1.05877				2.66435	-1.31004
1.75615	-1.8201				0.356547	-1.05621				2.65949	-1.30982
1.75484	-1.81274				0.355345	-1.05358				2.65848	-1.30842
1.75249	-1.81159				0.355014	-1.04852				2.65762	-1.30563
1.75113	-1.80715				0.354973	-1.04805				2.65631	-1.30276
1.74186	-1.80383				0.353254	-1.04499				2.65345	-1.30132
1.74019	-1.80142				0.352784	-1.04311				2.65078	-1.30037
1.73822	-1.79782				0.350695	-1.04108				2.6488	-1.29937
1.73375	-1.79285				0.350332	-1.041				2.64584	-1.29912
1.7328	-1.79269				0.347165	-1.04059				2.63903	-1.29901
1.73253	-1.79025				0.344836	-1.03813				2.6342	-1.29876
1.73207	-1.78961				0.344659	-1.03659				2.62932	-1.29863
1.72984	-1.78738				0.341011	-1.03441				2.62743	-1.29712
1.72886	-1.78556				0.339247	-1.0326				2.62367	-1.29568
1.72731	-1.78547				0.338394	-1.03238				2.62119	-1.2916
1.7263	-1.78515				0.337578	-1.02782				2.6208	-1.29156
1.72587	-1.77215				0.337508	-1.0262				2.61829	-1.29109
1.71932	-1.76758				0.337408	-1.02438				2.61667	-1.29045
1.71738	-1.76619				0.335995	-1.02434				2.61517	-1.28999
1.71641	-1.76377				0.334734	-1.02237				2.61073	-1.28804
1.71616	-1.76225				0.333968	-1.02226				2.61016	-1.28778
1.71279	-1.75861				0.33261	-1.02174				2.61004	-1.2873
1.71044	-1.75294				0.332473	-1.0206				2.60883	-1.28676
1.70995	-1.75258				0.332275	-1.01489				2.6075	-1.28674
1.70924	-1.74984				0.329451	-1.01352				2.60507	-1.28595
1.70464	-1.74983				0.329045	-1.0096				2.60485	-1.28582
1.69646	-1.74895				0.325792	-1.00448				2.60477	-1.28582
1.69493	-1.74666				0.325785	-1.00141				2.59848	-1.28553
1.69405	-1.74577				0.32143	-0.999675				2.59441	-1.28472
1.69242	-1.74404				0.321106	-0.999535				2.59176	-1.28339
1.69154	-1.74344				0.318411	-0.997471				2.58787	-1.28253
1.6884	-1.74062				0.317567	-0.989245				2.58644	-1.28196
1.68449	-1.73933				0.317435	-0.985449				2.58435	-1.27833
1.68197	-1.73776				0.317371	-0.976713				2.58309	-1.2778
1.67484	-1.73487				0.316633	-0.974213				2.57688	-1.27663
1.66693	-1.73418				0.316594	-0.974064				2.57665	-1.27642
1.66406	-1.73001				0.316491	-0.973895				2.57263	-1.27544
1.66272	-1.72621				0.316079	-0.973798				2.57221	-1.27393
1.65857	-1.72618				0.315701	-0.972147				2.57178	-1.27381
1.65472	-1.72556				0.315195	-0.968677				2.56804	-1.27348
1.65301	-1.7222				0.313026	-0.950759				2.56648	-1.27279
1.65293	-1.71955				0.312001	-0.946622				2.5656	-1.27175
1.65285	-1.71884				0.311526	-0.946608				2.5533	-1.27139
1.65269	-1.71819				0.311284	-0.943304				2.55082	-1.26812
1.6491	-1.71791				0.310204	-0.936802				2.54867	-1.26615
1.64657	-1.7125				0.304361	-0.932179				2.54637	-1.26583
1.64512	-1.70954				0.303468	-0.930766				2.54422	-1.26553
1.64196	-1.70907				0.302935	-0.930347				2.53861	-1.26327
1.6405	-1.70821				0.302589	-0.928858				2.53594	-1.26259
1.63932	-1.7062				0.302309	-0.92586				2.53566	-1.26052
1.63768	-1.70383				0.301915	-0.924517				2.53381	-1.2587
1.63361	-1.69961				0.301104	-0.921417				2.53329	-1.25839
1.63066	-1.69854				0.300413	-0.916151				2.53193	-1.25387
1.62141	-1.69767				0.300348	-0.916084				2.53159	-1.25192
1.62074	-1.69386				0.30011	-0.914161				2.52896	-1.24955
1.61899	-1.68946				0.299854	-0.909917				2.52841	-1.24857
1.61871	-1.68904				0.297488	-0.905899				2.52838	-1.24711
1.61764	-1.68857				0.297304	-0.905454				2.52814	-1.24425
1.61222	-1.6879				0.297093	-0.902694				2.52727	-1.24194
1.61075	-1.68648				0.296572	-0.8994				2.52646	-1.24186
1.60875	-1.67992				0.296338	-0.899337				2.52549	-1.24158
1.60128	-1.6781				0.296314	-0.890107				2.52114	-1.24123
1.59622	-1.67384				0.29337	-0.888343				2.5186	-1.24059
1.59411	-1.67069				0.293232	-0.877866				2.51752	-1.23957
1.59181	-1.66785				0.292713	-0.877384				2.51411	-1.23902
1.59084	-1.66694				0.291533	-0.87528				2.51282	-1.23588
1.59083	-1.66578				0.291382	-0.874592				2.51086	-1.23528
1.58972	-1.66294				0.28992	-0.873852				2.51046	-1.23458
1.58792	-1.66161				0.289804	-0.870295				2.51036	-1.23361
1.58593	-1.65933				0.288812	-0.868855				2.50966	-1.23212
1.58367	-1.65829				0.28852	-0.867143				2.50889	-1.23127
1.5781	-1.64923				0.287945	-0.861219				2.50601	-1.22992
1.57545	-1.64824				0.286088	-0.860679				2.50342	-1.22929
1.5704	-1.64732				0.285459	-0.860645				2.502	-1.22921
1.56288	-1.64199				0.285037	-0.857605				2.50184	-1.22834
1.56245	-1.64096				0.284628	-0.855713				2.50159	-1.22723
1.56101	-1.63877				0.284023	-0.853517				2.50047	-1.22619
1.56069	-1.63643				0.283652	-0.849397				2.4981	-1.22594
1.56022	-1.63641				0.283617	-0.845909				2.49199	-1.22199
1.56004	-1.63194				0.281521	-0.84468				2.48969	-1.22158
1.5573	-1.63179				0.281509	-0.838389				2.48675	-1.2193
1.55558	-1.62883				0.281416	-0.836287				2.47801	-1.21825
1.55407	-1.62462				0.280756	-0.834516				2.477	-1.21512
1.55279	-1.62191				0.280594	-0.826107				2.47277	-1.21413
1.54469	-1.62163				0.280493	-0.82549				2.47082	-1.21393
1.54442	-1.62023				0.277192	-0.820176				2.46916	-1.21331
1.54351	-1.61922				0.276997	-0.820104				2.46751	-1.21324
1.54283	-1.6183				0.276923	-0.819932				2.46702	-1.21081
1.54011	-1.61565				0.276833	-0.818603				2.46617	-1.21021
1.53935	-1.61441				0.27656	-0.81428				2.46078	-1.20956
1.53527	-1.61273				0.276495	-0.803106				2.45955	-1.20925
1.53525	-1.6127				0.276298	-0.798927				2.45755	-1.20826
1.5342	-1.60947				0.275357	-0.797107				2.45206	-1.20689
1.53344	-1.60602				0.275091	-0.796706				2.44703	-1.20582
1.53193	-1.60354				0.274371	-0.794968				2.44681	-1.2057
1.52252	-1.59867				0.273633	-0.793634				2.44646	-1.20305
1.51912	-1.59746				0.273562	-0.793117				2.44525	-1.20191
1.51588	-1.59579				0.273532	-0.787879				2.44289	-1.20109
1.51149	-1.59405				0.27332	-0.787293				2.44082	-1.20101
1.50827	-1.59263				0.272902	-0.786171				2.43911	-1.1984
1.5077	-1.58944				0.272822	-0.777099				2.43677	-1.19784
1.50459	-1.58039				0.272157	-0.774037				2.43615	-1.19605
1.50304	-1.57943				0.271253	-0.769554				2.43468	-1.19549
1.50109	-1.57879				0.271207	-0.768357				2.43437	-1.19543
1.49801	-1.57431				0.271133	-0.767842				2.43059	-1.19439
1.49611	-1.57057				0.270844	-0.764519				2.42067	-1.19419
1.49578	-1.56768				0.269897	-0.760382				2.42028	-1.19043
1.49131	-1.56731				0.269835	-0.76012				2.42016	-1.19012
1.48642	-1.56704				0.26964	-0.75952				2.41583	-1.18688
1.48377	-1.56537				0.267988	-0.758917				2.41347	-1.18632
1.47815	-1.56422				0.267704	-0.755928				2.41188	-1.1837
1.47605	-1.5632				0.26724	-0.747966				2.41106	-1.18369
1.47214	-1.56183				0.266294	-0.745199				2.40945	-1.18366
1.47184	-1.56124				0.266172	-0.743919				2.40828	-1.18346
1.4708	-1.55715				0.265644	-0.741424				2.40337	-1.18323
1.46916	-1.55553				0.2651	-0.736708				2.402	-1.18277
1.46292	-1.55408				0.264465	-0.734099				2.39363	-1.18225
1.46239	-1.55346				0.264001	-0.730813				2.39297	-1.18212
1.46128	-1.55051				0.263942	-0.730596				2.39016	-1.18092
1.46051	-1.54384				0.26336	-0.730373				2.38724	-1.17935
1.45941	-1.54043				0.262901	-0.729763				2.3869	-1.1775
1.45226	-1.53863				0.2624	-0.72753				2.38594	-1.17653
1.44989	-1.53604				0.261904	-0.726431				2.38164	-1.17643
1.44776	-1.53471				0.260709	-0.725947				2.37886	-1.17629
1.44708	-1.53403				0.258977	-0.723625				2.3772	-1.17463
1.44407	-1.53322				0.258787	-0.713224				2.37679	-1.17453
1.43577	-1.53272				0.256735	-0.712517				2.37532	-1.17412
1.4338	-1.53212				0.256649	-0.710663				2.36578	-1.17397
1.43135	-1.53056				0.255918	-0.705321				2.35889	-1.1738
1.43055	-1.52998				0.255675	-0.703558				2.35855	-1.17215
1.42992	-1.52912				0.255349	-0.699704				2.35466	-1.17208
1.42551	-1.52698				0.254744	-0.699062				2.35238	-1.17133
1.42487	-1.52672				0.254305	-0.695115				2.35044	-1.1713
1.42464	-1.52439				0.253571	-0.694623				2.34966	-1.17126
1.41902	-1.52326				0.250961	-0.694096				2.34387	-1.17076
1.41886	-1.52233				0.250594	-0.693358				2.34245	-1.17013
1.41553	-1.52225				0.250505	-0.692361				2.33975	-1.16971
1.41282	-1.5156				0.249767	-0.680139				2.33926	-1.16748
1.41166	-1.5144				0.249578	-0.6801				2.33783	-1.16667
1.40858	-1.51414				0.2493	-0.678319				2.33765	-1.16554
1.40784	-1.51381				0.247671	-0.677336				2.33648	-1.16526
1.40622	-1.50784				0.246235	-0.675002				2.33492	-1.16363
1.40263	-1.50601				0.245986	-0.674381				2.33466	-1.16348
1.40083	-1.50463				0.244754	-0.673366				2.33057	-1.16336
1.39781	-1.50054				0.244637	-0.671819				2.32932	-1.16189
1.39533	-1.49997				0.244169	-0.670894				2.32759	-1.16159
1.39294	-1.49748				0.244152	-0.670448				2.32118	-1.15927
1.39112	-1.49257				0.243999	-0.667042				2.32051	-1.15927
1.38961	-1.49064				0.242704	-0.664347				2.31886	-1.15905
1.38527	-1.48921				0.242324	-0.66241				2.31845	-1.15856
1.38318	-1.48786				0.240408	-0.661172				2.31826	-1.15656
1.38176	-1.48704				0.240391	-0.660899				2.3168	-1.15625
1.38036	-1.4869				0.240326	-0.657203				2.3158	-1.15491
1.37874	-1.48596				0.239879	-0.655905				2.30606	-1.15481
1.37749	-1.48503				0.238593	-0.650781				2.30332	-1.15407
1.37402	-1.48463				0.23849	-0.65032				2.301	-1.15327
1.37067	-1.48368				0.237673	-0.64908				2.29862	-1.15218
1.36975	-1.4835				0.235825	-0.646779				2.29699	-1.15217
1.36915	-1.48326				0.235663	-0.646738				2.29621	-1.15105
1.36892	-1.48306				0.234869	-0.646151				2.29355	-1.15061
1.36823	-1.48226				0.234652	-0.642296				2.29353	-1.15058
1.36705	-1.48131				0.23441	-0.63873				2.29279	-1.1503
1.36562	-1.4809				0.234175	-0.633845				2.28989	-1.14945
1.36277	-1.47889				0.234147	-0.632966				2.28869	-1.14794
1.35679	-1.47607				0.233115	-0.632947				2.28111	-1.14713
1.35356	-1.46847				0.233076	-0.630977				2.27838	-1.14561
1.35109	-1.46532				0.232148	-0.630954				2.2748	-1.14473
1.35083	-1.46468				0.232058	-0.623614				2.27333	-1.14468
1.34739	-1.46331				0.231819	-0.620275				2.2729	-1.14296
1.34589	-1.45999				0.231661	-0.618593				2.26744	-1.14293
1.34542	-1.4582				0.230883	-0.614429				2.26694	-1.14201
1.34265	-1.45632				0.23066	-0.613783				2.26573	-1.14184
1.33809	-1.45403				0.230395	-0.612193				2.2652	-1.14144
1.33712	-1.45276				0.230376	-0.611405				2.26457	-1.1405
1.33503	-1.44795				0.229886	-0.609676				2.26427	-1.1404
1.33401	-1.44652				0.22848	-0.609321				2.26224	-1.14001
1.33237	-1.44178				0.227841	-0.606417				2.25946	-1.13975
1.32924	-1.43941				0.227286	-0.605877				2.25908	-1.13941
1.32832	-1.4383				0.226808	-0.601838				2.25793	-1.13868
1.32668	-1.43755				0.226773	-0.597635				2.25326	-1.13789
1.32304	-1.43713				0.226555	-0.596416				2.25162	-1.13789
1.32238	-1.43701				0.225313	-0.596092				2.25147	-1.13782
1.32211	-1.4351				0.224625	-0.595814				2.24531	-1.13481
1.32123	-1.42884				0.224454	-0.593962				2.24121	-1.1341
1.31645	-1.42816				0.224284	-0.591442				2.23709	-1.13386
1.31592	-1.42534				0.223579	-0.590249				2.23129	-1.13234
1.31227	-1.418				0.22317	-0.58972				2.23129	-1.13139
1.31193	-1.41792				0.223114	-0.588281				2.22448	-1.13131
1.31136	-1.41653				0.222855	-0.585968				2.22186	-1.12963
1.30757	-1.41526				0.221851	-0.585685				2.22093	-1.1287
1.30615	-1.41417				0.2214	-0.584392				2.21861	-1.12466
1.30265	-1.40187				0.220837	-0.578392				2.21768	-1.12455
1.29489	-1.40174				0.220188	-0.577768				2.21436	-1.12321
1.29242	-1.40083				0.219587	-0.576096				2.21403	-1.12298
1.29157	-1.3994				0.219386	-0.576084				2.21311	-1.1229
1.29042	-1.39581				0.219158	-0.575409				2.21293	-1.12188
1.28629	-1.39426				0.218625	-0.573936				2.20906	-1.11876
1.28532	-1.39274				0.218361	-0.572432				2.2019	-1.11555
1.28356	-1.39087				0.217948	-0.570689				2.20085	-1.11466
1.27561	-1.38989				0.217919	-0.569155				2.19921	-1.11443
1.27212	-1.38956				0.217804	-0.569113				2.19915	-1.11344
1.26998	-1.38859				0.217528	-0.567964				2.19748	-1.11322
1.26689	-1.38766				0.217462	-0.564433				2.19707	-1.11229
1.26638	-1.38634				0.217235	-0.564238				2.19438	-1.11115
1.26425	-1.382				0.217076	-0.562904				2.19226	-1.10993
1.26265	-1.38041				0.216896	-0.562409				2.19211	-1.10789
1.26228	-1.37822				0.216501	-0.560222				2.1892	-1.10761
1.26169	-1.37809				0.215371	-0.559961				2.1892	-1.10739
1.25607	-1.37771				0.214531	-0.559485				2.18521	-1.10511
1.25478	-1.37722				0.214528	-0.558962				2.1849	-1.10455
1.25243	-1.37453				0.214434	-0.558051				2.18307	-1.10365
1.25089	-1.36662				0.213626	-0.557549				2.17861	-1.10284
1.24734	-1.36644				0.213095	-0.557103				2.17678	-1.10257
1.24653	-1.3632				0.213011	-0.557053				2.17608	-1.10194
1.24424	-1.3627				0.212804	-0.554644				2.17601	-1.1014
1.24418	-1.36215				0.212644	-0.553511				2.17488	-1.10053
1.24267	-1.36028				0.212184	-0.55318				2.17353	-1.10023
1.24242	-1.36003				0.211729	-0.551616				2.17321	-1.09978
1.23777	-1.35803				0.211383	-0.546963				2.16863	-1.09928
1.23708	-1.35791				0.21084	-0.545626				2.16835	-1.09914
1.23635	-1.35201				0.210718	-0.544987				2.16672	-1.09874
1.23122	-1.34693				0.210381	-0.544418				2.16469	-1.09867
1.23056	-1.34674				0.207434	-0.543982				2.1561	-1.09857
1.22878	-1.3421				0.206875	-0.542569				2.15499	-1.09727
1.22363	-1.34169				0.205981	-0.541213				2.15255	-1.09681
1.22308	-1.3406				0.205632	-0.540634				2.15252	-1.09568
1.22219	-1.33889				0.205539	-0.538798				2.15109	-1.09496
1.21904	-1.33737				0.205529	-0.535346				2.14988	-1.09385
1.21265	-1.33721				0.204572	-0.534759				2.14962	-1.09323
1.21003	-1.33504				0.203543	-0.534109				2.14913	-1.09157
1.20856	-1.33387				0.203499	-0.533999				2.14675	-1.09024
1.20631	-1.33205				0.203253	-0.53189				2.14089	-1.08987
1.20257	-1.33148				0.20318	-0.531311				2.13199	-1.08881
1.19749	-1.33133				0.203122	-0.530067				2.12689	-1.08774
1.19679	-1.32918				0.20286	-0.524533				2.12195	-1.08758
1.19623	-1.32866				0.202761	-0.519956				2.12062	-1.08579
1.19487	-1.32465				0.201588	-0.518371				2.11942	-1.0846
1.19361	-1.32326				0.201535	-0.515577				2.1165	-1.08425
1.18824	-1.32054				0.201035	-0.513344				2.11478	-1.08068
1.18772	-1.31954				0.200488	-0.511742				2.11449	-1.08039
1.18521	-1.31879				0.200277	-0.510823				2.1103	-1.08036
1.18412	-1.31729				0.200224	-0.50722				2.10805	-1.07971
1.18261	-1.31688				0.199782	-0.501274				2.10618	-1.07816
1.17819	-1.31544				0.199537	-0.494179				2.10613	-1.0777
1.17145	-1.31454				0.19943	-0.492253				2.10097	-1.07766
1.17121	-1.31452				0.199024	-0.491278				2.10025	-1.07646
1.16994	-1.31371				0.198917	-0.490346				2.0962	-1.07496
1.16697	-1.31265				0.198747	-0.489221				2.09278	-1.0749
1.16694	-1.31226				0.198117	-0.487103				2.09015	-1.07339
1.16435	-1.3122				0.197991	-0.484978				2.08846	-1.07262
1.16392	-1.31025				0.197914	-0.484937				2.08554	-1.07238
1.15883	-1.30789				0.197301	-0.484845				2.08108	-1.07185
1.15804	-1.30782				0.19716	-0.482932				2.07983	-1.07112
1.15189	-1.30613				0.196543	-0.481328				2.07858	-1.06856
1.15053	-1.30541				0.19605	-0.479399				2.07752	-1.06837
1.14932	-1.30508				0.195812	-0.478261				2.07649	-1.06821
1.14906	-1.30434				0.195335	-0.477849				2.07622	-1.0681
1.14618	-1.30418				0.195294	-0.475275				2.07591	-1.06797
1.14508	-1.30364				0.195136	-0.474712				2.07238	-1.06773
1.14427	-1.30216				0.194766	-0.471419				2.07177	-1.06767
1.14387	-1.29835				0.194183	-0.469967				2.07082	-1.0673
1.14288	-1.29712				0.194008	-0.467878				2.07028	-1.06669
1.14239	-1.29575				0.193716	-0.467032				2.0696	-1.06664
1.13905	-1.29339				0.193575	-0.462095				2.06773	-1.06591
1.13817	-1.28988				0.193339	-0.454662				2.06341	-1.0659
1.13206	-1.28945				0.193056	-0.454296				2.05997	-1.06357
1.13164	-1.28846				0.192841	-0.453971				2.05617	-1.06138
1.13157	-1.28826				0.192348	-0.451295				2.05416	-1.06075
1.13143	-1.28608				0.192309	-0.450622				2.05376	-1.06037
1.13129	-1.28338				0.192108	-0.449913				2.05314	-1.05852
1.13097	-1.28064				0.191718	-0.445618				2.04961	-1.05761
1.12607	-1.27766				0.191698	-0.44468				2.0478	-1.05743
1.12466	-1.27597				0.191208	-0.444647				2.0476	-1.0572
1.12353	-1.27351				0.190865	-0.442648				2.0466	-1.05696
1.12283	-1.27337				0.190662	-0.442265				2.04464	-1.05568
1.12048	-1.27228				0.190573	-0.441414				2.04414	-1.05563
1.12039	-1.27181				0.190505	-0.441156				2.04193	-1.05461
1.11855	-1.27045				0.190144	-0.43908				2.041	-1.05395
1.11773	-1.26993				0.190121	-0.438798				2.03592	-1.05007
1.11647	-1.26806				0.190114	-0.429668				2.03568	-1.04887
1.11561	-1.26792				0.189941	-0.427461				2.03437	-1.04859
1.11454	-1.26674				0.189928	-0.426682				2.03289	-1.04807
1.11093	-1.26403				0.18978	-0.424258				2.03242	-1.04727
1.10982	-1.26387				0.189353	-0.423921				2.03211	-1.04588
1.10764	-1.26172				0.189115	-0.420512				2.03201	-1.04554
1.10454	-1.25638				0.188584	-0.420494				2.03135	-1.0449
1.10261	-1.25373				0.18849	-0.418592				2.03026	-1.04487
1.09953	-1.25271				0.18846	-0.417888				2.03	-1.04297
1.09816	-1.25264				0.187414	-0.416				2.02465	-1.03952
1.09813	-1.25214				0.187316	-0.41416				2.02374	-1.03932
1.0975	-1.2516				0.186945	-0.411554				2.02359	-1.0383
1.09605	-1.24528				0.18694	-0.410739				2.02268	-1.03679
1.09498	-1.24382				0.186844	-0.410591				2.02244	-1.03594
1.09386	-1.24355				0.185931	-0.410583				2.02097	-1.03525
1.09367	-1.24346				0.185397	-0.409963				2.01777	-1.03503
1.09359	-1.24213				0.185041	-0.408395				2.01732	-1.03496
1.09317	-1.24135				0.183759	-0.40812				2.01559	-1.03405
1.0918	-1.23934				0.183247	-0.406433				2.01173	-1.03161
1.08882	-1.23851				0.182246	-0.404514				2.00988	-1.03117
1.08809	-1.23816				0.182085	-0.404119				2.00948	-1.03096
1.08578	-1.23789				0.181789	-0.40293				2.00848	-1.03052
1.07832	-1.23752				0.181489	-0.402803				2.00666	-1.03028
1.07802	-1.23692				0.181359	-0.402548				2.00396	-1.0292
1.07673	-1.23404				0.181249	-0.400389				2.00346	-1.0279
1.07525	-1.23349				0.181155	-0.397549				2.00211	-1.02762
1.07451	-1.23014				0.180931	-0.394905				1.99046	-1.02757
1.07446	-1.22835				0.18037	-0.392428				1.98931	-1.02523
1.07228	-1.22817				0.180366	-0.392079				1.98671	-1.02487
1.0714	-1.22482				0.180325	-0.390207				1.98601	-1.02472
1.06963	-1.22409				0.180304	-0.388489				1.98514	-1.02236
1.06902	-1.22332				0.180297	-0.387721				1.98188	-1.02091
1.06393	-1.22269				0.180165	-0.387717				1.98104	-1.02048
1.06198	-1.22113				0.180038	-0.387594				1.97969	-1.01878
1.06054	-1.221				0.179896	-0.3875				1.97826	-1.01841
1.05566	-1.2198				0.179856	-0.385481				1.97766	-1.01828
1.05533	-1.21871				0.179844	-0.385006				1.97542	-1.01582
1.05198	-1.21723				0.179623	-0.383668				1.97352	-1.01575
1.05192	-1.21695				0.17948	-0.383315				1.97189	-1.01497
1.05033	-1.21541				0.179362	-0.38295				1.97087	-1.01471
1.04756	-1.21509				0.179185	-0.382705				1.96821	-1.01364
1.04448	-1.21378				0.179019	-0.380506				1.96775	-1.01182
1.04293	-1.21291				0.17841	-0.374172				1.9665	-1.01075
1.04025	-1.21248				0.178403	-0.373417				1.96647	-1.01068
1.03983	-1.20514				0.177739	-0.37332				1.9659	-1.00963
1.0382	-1.20372				0.17684	-0.372556				1.96485	-1.00961
1.03671	-1.2032				0.176806	-0.372387				1.9617	-1.00928
1.03615	-1.20232				0.176759	-0.371227				1.9612	-1.00841
1.03328	-1.20195				0.176444	-0.370461				1.96094	-1.00681
1.03324	-1.2019				0.175723	-0.370318				1.96	-1.00635
1.03152	-1.19898				0.17566	-0.369702				1.95984	-1.00632
1.03113	-1.19451				0.175399	-0.369507				1.95653	-1.00628
1.03094	-1.19443				0.174996	-0.369437				1.9553	-1.00598
1.02573	-1.19387				0.174938	-0.368531				1.95423	-1.00582
1.02457	-1.19367				0.174606	-0.36843				1.95391	-1.00523
1.02398	-1.18817				0.174581	-0.368113				1.95244	-1.00483
1.02376	-1.18779				0.174567	-0.367878				1.9486	-1.00415
1.02288	-1.18473				0.174293	-0.367081				1.94583	-1.00238
1.01823	-1.18343				0.174285	-0.366352				1.94544	-1.00221
1.01813	-1.18245				0.174265	-0.363689				1.94442	-1.00209
1.01696	-1.18107				0.1742	-0.363493				1.94124	-1.00093
1.01323	-1.17554				0.173424	-0.362999				1.94111	-0.999472
1.0112	-1.1744				0.173099	-0.36013				1.94104	-0.999426
1.00958	-1.17249				0.173034	-0.359479				1.93809	-0.998407
1.00697	-1.17193				0.17301	-0.359183				1.93126	-0.99635
1.00607	-1.1716				0.172946	-0.359116				1.92839	-0.996247
1.006	-1.16949				0.172941	-0.358669				1.92807	-0.994946
1.00475	-1.16756				0.172767	-0.35734				1.92777	-0.994503
0.997775	-1.16495				0.172716	-0.354654				1.92655	-0.99435
0.997656	-1.16311				0.172505	-0.352979				1.92559	-0.993378
0.997054	-1.16041				0.172351	-0.35262				1.92445	-0.992671
0.996438	-1.15603				0.172166	-0.352112				1.92316	-0.990646
0.995212	-1.15601				0.172112	-0.351691				1.917	-0.989243
0.994678	-1.15499				0.172064	-0.35137				1.91582	-0.989177
0.991848	-1.15206				0.17206	-0.351018				1.9134	-0.988969
0.991123	-1.15098				0.171328	-0.34928				1.91265	-0.988697
0.987945	-1.1469				0.171323	-0.349155				1.91229	-0.988595
0.981313	-1.14688				0.171237	-0.348353				1.90725	-0.987158
0.976256	-1.14393				0.170927	-0.344316				1.90475	-0.986991
0.975104	-1.14384				0.170717	-0.343199				1.90353	-0.986696
0.970596	-1.14329				0.170656	-0.341696				1.90158	-0.98667
0.970464	-1.14278				0.170416	-0.341151				1.89994	-0.985981
0.964858	-1.14118				0.170382	-0.340999				1.8993	-0.985925
0.96368	-1.13455				0.16968	-0.340947				1.89919	-0.985554
0.96231	-1.13402				0.169394	-0.340539				1.89594	-0.985385
0.961055	-1.134				0.169282	-0.338737				1.89421	-0.983841
0.958232	-1.13303				0.168686	-0.337902				1.89222	-0.983404
0.957433	-1.13032				0.16866	-0.336884				1.89173	-0.98334
0.957323	-1.12984				0.168389	-0.336428				1.89026	-0.982865
0.956938	-1.12965				0.168351	-0.336396				1.88617	-0.982525
0.955857	-1.12908				0.168106	-0.333394				1.88532	-0.981422
0.955772	-1.12755				0.168002	-0.333163				1.8846	-0.981103
0.955151	-1.12601				0.167522	-0.333148				1.8834	-0.979271
0.953266	-1.12446				0.167495	-0.33176				1.88247	-0.97783
0.950516	-1.1242				0.167153	-0.328354				1.88226	-0.976926
0.95013	-1.12327				0.167059	-0.328336				1.88115	-0.976761
0.949597	-1.12274				0.167055	-0.327764				1.88108	-0.975957
0.94729	-1.11642				0.166628	-0.32776				1.88086	-0.975404
0.946523	-1.11423				0.166075	-0.326105				1.88005	-0.975091
0.945505	-1.11118				0.166024	-0.325874				1.87834	-0.974805
0.944507	-1.11092				0.16587	-0.324936				1.87731	-0.974714
0.943723	-1.10916				0.165727	-0.323653				1.87114	-0.974537
0.941947	-1.10855				0.165648	-0.321848				1.87001	-0.974476
0.940041	-1.10785				0.165297	-0.321499				1.86982	-0.973892
0.938502	-1.10625				0.165033	-0.320874				1.86921	-0.973597
0.935674	-1.10423				0.164798	-0.319824				1.86678	-0.972874
0.93532	-1.10194				0.164502	-0.319767				1.86595	-0.971526
0.934406	-1.10135				0.164475	-0.319614				1.86519	-0.971371
0.931898	-1.10058				0.164414	-0.319205				1.86386	-0.971362
0.928293	-1.10043				0.163426	-0.317867				1.85638	-0.971062
0.926882	-1.09843				0.16338	-0.31713				1.85503	-0.97046
0.926389	-1.09712				0.163359	-0.317078				1.85021	-0.970275
0.92581	-1.09405				0.163287	-0.316282				1.84644	-0.97017
0.921944	-1.09325				0.163139	-0.314897				1.846	-0.969923
0.921606	-1.09181				0.162602	-0.314757				1.8447	-0.969899
0.919625	-1.08847				0.16246	-0.314023				1.84247	-0.96972
0.918639	-1.08582				0.162407	-0.31203				1.84244	-0.969697
0.91794	-1.08559				0.162382	-0.310506				1.84176	-0.968697
0.916694	-1.08454				0.162257	-0.308932				1.84067	-0.968344
0.915415	-1.0842				0.16138	-0.307735				1.83947	-0.968065
0.913673	-1.08258				0.161296	-0.307122				1.83881	-0.96776
0.913109	-1.08158				0.161063	-0.306677				1.83685	-0.967488
0.912937	-1.0799				0.160985	-0.305884				1.83576	-0.966638
0.912734	-1.07974				0.160846	-0.305142				1.83461	-0.965349
0.906335	-1.07938				0.160704	-0.30419				1.83371	-0.965207
0.895252	-1.07807				0.160483	-0.303299				1.8333	-0.964841
0.89481	-1.07787				0.160329	-0.302686				1.83172	-0.964526
0.894606	-1.0775				0.160106	-0.30225				1.83146	-0.962798
0.893622	-1.07652				0.160093	-0.301737				1.83146	-0.962798
0.892823	-1.0765				0.15985	-0.301667				1.83056	-0.962278
0.891859	-1.07638				0.159669	-0.300916				1.82747	-0.961733
0.887163	-1.07618				0.159447	-0.299966				1.82519	-0.961119
0.886644	-1.07472				0.159281	-0.299201				1.82325	-0.960874
0.883893	-1.0746				0.159127	-0.299196				1.82279	-0.960373
0.883192	-1.07215				0.158752	-0.297947				1.82166	-0.959653
0.88292	-1.07094				0.158604	-0.296707				1.82073	-0.958647
0.881121	-1.07041				0.158462	-0.29586				1.81998	-0.958588
0.88008	-1.07018				0.158218	-0.295811				1.81755	-0.958521
0.878946	-1.07005				0.157568	-0.295477				1.81709	-0.958474
0.877683	-1.06211				0.157258	-0.294764				1.81612	-0.957731
0.877144	-1.05993				0.157036	-0.294455				1.8161	-0.956678
0.87043	-1.0595				0.156937	-0.293152				1.81513	-0.956081
0.868256	-1.05824				0.156836	-0.292395				1.81512	-0.954831
0.868131	-1.05804				0.1567	-0.291809				1.81365	-0.953825
0.866953	-1.05793				0.156431	-0.290445				1.81277	-0.950624
0.862577	-1.05748				0.156389	-0.289684				1.81214	-0.950226
0.862026	-1.05687				0.156309	-0.289462				1.8117	-0.949498
0.860725	-1.05469				0.156025	-0.287608				1.8108	-0.949419
0.860322	-1.04893				0.156004	-0.287033				1.8106	-0.948387
0.859973	-1.04784				0.155964	-0.286796				1.80975	-0.948287
0.85747	-1.04717				0.155529	-0.285553				1.80967	-0.948234
0.855393	-1.04447				0.155226	-0.285218				1.80776	-0.946973
0.855161	-1.04345				0.155224	-0.284042				1.80761	-0.946818
0.847553	-1.04139				0.15485	-0.283772				1.8075	-0.94568
0.847549	-1.03892				0.154798	-0.282377				1.80682	-0.944525
0.844149	-1.03205				0.154343	-0.282195				1.80606	-0.944251
0.84364	-1.03154				0.15403	-0.281622				1.80531	-0.943872
0.842555	-1.02913				0.153747	-0.280017				1.80297	-0.943454
0.842253	-1.02827				0.153564	-0.279898				1.80065	-0.943093
0.838784	-1.02778				0.153263	-0.278314				1.80053	-0.941326
0.838497	-1.02446				0.153245	-0.277779				1.79514	-0.941047
0.836905	-1.02337				0.153135	-0.276591				1.79473	-0.940562
0.835048	-1.02228				0.153032	-0.276499				1.785	-0.940432
0.834461	-1.02111				0.152893	-0.276089				1.78421	-0.939629
0.833141	-1.01895				0.152696	-0.274858				1.78414	-0.9393
0.831565	-1.01814				0.152694	-0.273748				1.78212	-0.937645
0.830976	-1.01649				0.152679	-0.273514				1.77741	-0.937022
0.829546	-1.01618				0.152623	-0.272616				1.77495	-0.936276
0.829145	-1.01371				0.152501	-0.272276				1.77325	-0.936014
0.827803	-1.01186				0.15242	-0.271951				1.77242	-0.934594
0.826989	-1.0118				0.152407	-0.269859				1.77221	-0.934007
0.823005	-1.01054				0.152249	-0.269719				1.77175	-0.933255
0.822647	-1.00793				0.152166	-0.269146				1.77079	-0.930306
0.817037	-1.00758				0.151765	-0.268588				1.76923	-0.927608
0.814828	-1.00726				0.151727	-0.268538				1.7691	-0.927575
0.814711	-1.00393				0.151721	-0.268485				1.76587	-0.926311
0.812989	-1.00016				0.15141	-0.267262				1.76445	-0.925847
0.810113	-1.00014				0.151403	-0.267128				1.76411	-0.92435
0.806709	-0.999375				0.150988	-0.265432				1.76408	-0.924267
0.80491	-0.999002				0.150742	-0.265363				1.76336	-0.923245
0.803791	-0.997155				0.149956	-0.264869				1.76298	-0.922308
0.803463	-0.995533				0.149719	-0.264684				1.76282	-0.920829
0.80258	-0.992129				0.149633	-0.264231				1.76272	-0.91975
0.800703	-0.990765				0.149469	-0.263696				1.7582	-0.919521
0.797765	-0.990215				0.149342	-0.26286				1.75743	-0.919098
0.796153	-0.989158				0.149139	-0.262579				1.75736	-0.918727
0.79578	-0.984012				0.148981	-0.262525				1.75709	-0.918616
0.795207	-0.98382				0.148358	-0.262285				1.75691	-0.917946
0.794971	-0.979599				0.148312	-0.262209				1.75661	-0.916235
0.792265	-0.978812				0.148276	-0.260949				1.75612	-0.915551
0.792055	-0.9772				0.148133	-0.260463				1.75526	-0.915189
0.791708	-0.970697				0.147896	-0.259958				1.75457	-0.914978
0.791538	-0.970417				0.147887	-0.25973				1.75441	-0.913912
0.788299	-0.967109				0.147701	-0.25665				1.75266	-0.913566
0.786866	-0.967012				0.147409	-0.255914				1.75181	-0.912447
0.786551	-0.96698				0.147063	-0.25554				1.75167	-0.911496
0.784991	-0.96658				0.146883	-0.255092				1.75117	-0.910417
0.783876	-0.965635				0.146674	-0.253613				1.75087	-0.910215
0.783091	-0.964866				0.146175	-0.253459				1.75065	-0.90914
0.782095	-0.963491				0.146144	-0.253093				1.75011	-0.909057
0.778752	-0.963337				0.145979	-0.253075				1.74939	-0.908726
0.777613	-0.961885				0.145795	-0.252724				1.74755	-0.908556
0.776856	-0.961141				0.145536	-0.252247				1.7466	-0.908416
0.776596	-0.960076				0.145517	-0.252194				1.74659	-0.907003
0.775048	-0.959629				0.145464	-0.250861				1.74459	-0.906534
0.77398	-0.958864				0.1451	-0.250849				1.74412	-0.904254
0.772589	-0.957787				0.14495	-0.250741				1.74219	-0.904169
0.771912	-0.956063				0.144521	-0.250055				1.7415	-0.904109
0.77086	-0.956041				0.144457	-0.249707				1.73928	-0.903187
0.770675	-0.954022				0.14442	-0.249112				1.73896	-0.902993
0.770131	-0.953373				0.144177	-0.247851				1.73722	-0.901595
0.768424	-0.952863				0.143367	-0.247716				1.7333	-0.901379
0.766902	-0.952468				0.143366	-0.247682				1.73317	-0.901335
0.764705	-0.952421				0.142927	-0.246988				1.73182	-0.900714
0.764169	-0.95105				0.142883	-0.246985				1.73135	-0.90042
0.763553	-0.950408				0.142097	-0.24663				1.73099	-0.900397
0.762814	-0.95009				0.141917	-0.246109				1.73066	-0.899706
0.76162	-0.949816				0.141894	-0.245503				1.72981	-0.899161
0.761479	-0.946934				0.141789	-0.245436				1.72657	-0.898975
0.760315	-0.944749				0.1409	-0.244565				1.72634	-0.898934
0.760047	-0.944627				0.140829	-0.243769				1.72467	-0.89726
0.759067	-0.944341				0.140723	-0.243702				1.72368	-0.896804
0.758842	-0.941928				0.140566	-0.240922				1.72365	-0.896691
0.757045	-0.940546				0.140538	-0.240572				1.72091	-0.896447
0.756074	-0.940001				0.139997	-0.239803				1.71972	-0.895957
0.751062	-0.939269				0.139731	-0.237675				1.71939	-0.895461
0.74996	-0.93914				0.139594	-0.235085				1.71927	-0.895431
0.749003	-0.938585				0.13951	-0.234456				1.71804	-0.895404
0.747989	-0.934242				0.139455	-0.234036				1.7175	-0.894916
0.74359	-0.932666				0.13888	-0.233108				1.71704	-0.89379
0.742314	-0.932343				0.138063	-0.233042				1.71666	-0.893557
0.741561	-0.931717				0.137802	-0.23303				1.7129	-0.89238
0.739995	-0.930417				0.137577	-0.231389				1.71259	-0.892196
0.738805	-0.929358				0.137568	-0.230733				1.71204	-0.892179
0.738769	-0.927838				0.137437	-0.230413				1.71164	-0.891933
0.738113	-0.927039				0.137314	-0.22918				1.71155	-0.890671
0.736991	-0.925884				0.137148	-0.228638				1.7113	-0.890558
0.735814	-0.924656				0.136933	-0.228633				1.71128	-0.890232
0.73453	-0.924274				0.136877	-0.227745				1.71042	-0.889924
0.733804	-0.923271				0.136743	-0.227397				1.70922	-0.889353
0.733075	-0.921187				0.136683	-0.227341				1.70697	-0.887664
0.731714	-0.919413				0.136134	-0.227197				1.70487	-0.886888
0.731619	-0.913555				0.136075	-0.226944				1.70352	-0.886743
0.730216	-0.9134				0.135356	-0.226703				1.70254	-0.886639
0.728113	-0.911808				0.135289	-0.226604				1.70161	-0.886353
0.72634	-0.910289				0.134834	-0.226532				1.70144	-0.886031
0.725606	-0.906766				0.134785	-0.226387				1.6998	-0.884804
0.725356	-0.906549				0.134721	-0.226291				1.69892	-0.884199
0.723102	-0.906545				0.134283	-0.225968				1.69675	-0.88248
0.721764	-0.906177				0.134246	-0.225356				1.69541	-0.88229
0.721378	-0.905569				0.134157	-0.224694				1.69328	-0.882079
0.719776	-0.90215				0.133985	-0.224422				1.69093	-0.881746
0.719329	-0.900471				0.133743	-0.223611				1.68802	-0.881286
0.717648	-0.899556				0.13374	-0.223437				1.68704	-0.87982
0.714547	-0.898061				0.133609	-0.223319				1.68461	-0.87869
0.714246	-0.897119				0.133489	-0.222815				1.68175	-0.877583
0.710252	-0.89649				0.133219	-0.22262				1.68136	-0.877515
0.710134	-0.895882				0.132991	-0.221994				1.6801	-0.876464
0.709355	-0.895166				0.13299	-0.221698				1.67829	-0.876015
0.709273	-0.894623				0.132765	-0.220763				1.67698	-0.874147
0.708858	-0.894467				0.132701	-0.220149				1.67528	-0.874108
0.708095	-0.89438				0.13253	-0.22011				1.6744	-0.874056
0.704921	-0.894066				0.132494	-0.219694				1.67372	-0.873613
0.703881	-0.893094				0.131501	-0.219582				1.67199	-0.872378
0.702437	-0.891562				0.131423	-0.219519				1.66983	-0.872324
0.702386	-0.890881				0.131357	-0.219323				1.66965	-0.871848
0.700905	-0.890256				0.130702	-0.219049				1.66941	-0.87149
0.700571	-0.890181				0.130315	-0.219021				1.66912	-0.871402
0.698999	-0.889296				0.130214	-0.218742				1.66862	-0.870365
0.697874	-0.888687				0.130193	-0.218119				1.66796	-0.869286
0.69429	-0.884723				0.129893	-0.218026				1.66772	-0.869018
0.693683	-0.884111				0.129853	-0.217361				1.66757	-0.868564
0.693433	-0.883286				0.129578	-0.217133				1.66517	-0.86842
0.692764	-0.883204				0.128996	-0.217014				1.66486	-0.86784
0.692727	-0.882272				0.128828	-0.216711				1.66451	-0.866677
0.6922	-0.881185				0.128094	-0.216689				1.66248	-0.866226
0.691223	-0.879122				0.128028	-0.216558				1.66162	-0.865397
0.686894	-0.878766				0.127984	-0.216196				1.66101	-0.864967
0.683951	-0.877669				0.127878	-0.215284				1.66091	-0.864277
0.681705	-0.877269				0.127051	-0.214975				1.66071	-0.864223
0.681611	-0.876668				0.127048	-0.214932				1.66033	-0.863153
0.680048	-0.873707				0.127023	-0.214728				1.65933	-0.862722
0.6766	-0.873121				0.126288	-0.214371				1.65904	-0.862248
0.676473	-0.872492				0.126087	-0.21358				1.65894	-0.861989
0.675548	-0.871427				0.125906	-0.213365				1.65837	-0.861233
0.674306	-0.871402				0.125785	-0.21309				1.6576	-0.859483
0.674191	-0.870465				0.125754	-0.212855				1.65749	-0.85948
0.674125	-0.868297				0.125585	-0.212698				1.65636	-0.858682
0.674117	-0.868265				0.124941	-0.212224				1.656	-0.857857
0.672524	-0.86562				0.124863	-0.211994				1.65532	-0.857228
0.672131	-0.865332				0.124771	-0.211501				1.65478	-0.857161
0.670672	-0.863754				0.124668	-0.211383				1.65352	-0.857063
0.669978	-0.863717				0.124528	-0.211052				1.65172	-0.854858
0.669182	-0.863604				0.124395	-0.210641				1.65152	-0.853626
0.668523	-0.860408				0.124248	-0.210623				1.65066	-0.853241
0.667641	-0.860354				0.124136	-0.21018				1.64859	-0.852944
0.666172	-0.858963				0.124065	-0.209779				1.64846	-0.852586
0.663776	-0.858562				0.123852	-0.209299				1.64826	-0.851911
0.662634	-0.858528				0.123363	-0.209276				1.64765	-0.851834
0.661969	-0.857632				0.123307	-0.209227				1.64729	-0.851781
0.66047	-0.85662				0.12324	-0.2092				1.64682	-0.851658
0.658722	-0.855928				0.12319	-0.208981				1.64532	-0.851139
0.656985	-0.854685				0.12317	-0.20888				1.64522	-0.850743
0.656421	-0.853037				0.122677	-0.208797				1.64423	-0.850696
0.653714	-0.852457				0.122613	-0.208677				1.64309	-0.850239
0.65238	-0.849046				0.122485	-0.208258				1.64274	-0.849885
0.651972	-0.847808				0.122409	-0.208088				1.64247	-0.849813
0.65001	-0.846922				0.122337	-0.208088				1.64128	-0.848212
0.64674	-0.846337				0.122186	-0.207568				1.64088	-0.847822
0.645356	-0.845819				0.122064	-0.20733				1.64042	-0.847707
0.64477	-0.843291				0.122061	-0.20687				1.63901	-0.847257
0.644701	-0.842994				0.122005	-0.206862				1.63738	-0.847224
0.644286	-0.842739				0.121999	-0.206795				1.63591	-0.846818
0.642743	-0.840045				0.121943	-0.206569				1.63366	-0.846763
0.641677	-0.838484				0.121798	-0.206496				1.63332	-0.846433
0.638301	-0.836842				0.121497	-0.206242				1.63308	-0.844731
0.635732	-0.83683				0.121323	-0.206102				1.63221	-0.84434
0.632077	-0.835376				0.121204	-0.205834				1.63142	-0.843719
0.631398	-0.834694				0.121053	-0.2058				1.63133	-0.843581
0.630503	-0.834588				0.120953	-0.205581				1.62982	-0.842534
0.629567	-0.834353				0.120887	-0.205143				1.62955	-0.842242
0.62923	-0.833387				0.120865	-0.20451				1.62941	-0.842071
0.628298	-0.83307				0.120848	-0.204437				1.62787	-0.842056
0.627601	-0.832584				0.12081	-0.20393				1.62617	-0.841448
0.626899	-0.832268				0.120736	-0.203861				1.62445	-0.840389
0.626856	-0.832183				0.120611	-0.203773				1.62404	-0.83952
0.625686	-0.831592				0.120397	-0.20358				1.62215	-0.838363
0.625029	-0.831308				0.119819	-0.20351				1.62111	-0.838259
0.620753	-0.830951				0.119817	-0.203351				1.62095	-0.838
0.62038	-0.830032				0.119679	-0.203334				1.62078	-0.837942
0.617512	-0.829504				0.119644	-0.202885				1.62043	-0.837901
0.615973	-0.828793				0.119509	-0.20267				1.61882	-0.837732
0.615954	-0.828749				0.119446	-0.202172				1.61783	-0.836613
0.615509	-0.828085				0.119341	-0.201927				1.61696	-0.836311
0.61401	-0.821839				0.119168	-0.201171				1.61654	-0.836066
0.612335	-0.819464				0.119161	-0.200874				1.61541	-0.835072
0.611947	-0.817079				0.119084	-0.200795				1.61496	-0.835052
0.611612	-0.815619				0.118678	-0.200026				1.61404	-0.833268
0.611361	-0.815486				0.118547	-0.199751				1.61397	-0.833242
0.610502	-0.814425				0.118325	-0.199628				1.61308	-0.83217
0.610278	-0.810704				0.118307	-0.199527				1.61215	-0.830309
0.610266	-0.810436				0.11826	-0.19936				1.61151	-0.829245
0.608968	-0.81033				0.118236	-0.199098				1.61114	-0.825935
0.606711	-0.810245				0.118063	-0.199072				1.61063	-0.825577
0.606631	-0.809427				0.118014	-0.198905				1.60957	-0.825468
0.606462	-0.806835				0.117906	-0.198048				1.60949	-0.825162
0.602872	-0.804058				0.117837	-0.197918				1.60939	-0.824879
0.602706	-0.803751				0.117188	-0.197841				1.60907	-0.824028
0.602054	-0.801082				0.116902	-0.19756				1.60858	-0.82356
0.601282	-0.800483				0.116216	-0.197484				1.6028	-0.823339
0.600704	-0.798458				0.115928	-0.197268				1.60184	-0.823162
0.599891	-0.798378				0.115915	-0.197264				1.60096	-0.82305
0.597395	-0.794112				0.11588	-0.197147				1.60068	-0.822269
0.597243	-0.789845				0.115615	-0.197121				1.60047	-0.821214
0.596827	-0.788859				0.115352	-0.196254				1.59993	-0.821064
0.596711	-0.787981				0.115026	-0.196194				1.59811	-0.820446
0.596148	-0.786777				0.114996	-0.195787				1.59789	-0.819622
0.593926	-0.786705				0.114833	-0.195568				1.59746	-0.819391
0.59163	-0.785583				0.114715	-0.195375				1.59666	-0.818035
0.590273	-0.785201				0.114601	-0.194488				1.59496	-0.81393
0.590157	-0.783872				0.114559	-0.1942				1.59413	-0.813817
0.589931	-0.783466				0.114172	-0.193996				1.59281	-0.813758
0.585205	-0.783459				0.114133	-0.193979				1.59215	-0.813545
0.584435	-0.782263				0.11399	-0.193694				1.58947	-0.812687
0.584217	-0.779652				0.113688	-0.193438				1.58886	-0.811729
0.584207	-0.77954				0.113608	-0.193309				1.58885	-0.810963
0.58397	-0.777118				0.113517	-0.193181				1.58839	-0.80992
0.583411	-0.775492				0.113358	-0.193011				1.5869	-0.809244
0.58218	-0.773095				0.113172	-0.192956				1.58369	-0.809051
0.582018	-0.772845				0.113164	-0.192715				1.58272	-0.808334
0.581639	-0.771769				0.113144	-0.192715				1.58138	-0.806713
0.57989	-0.771574				0.113129	-0.192602				1.57892	-0.806644
0.578715	-0.769832				0.112956	-0.192501				1.57879	-0.806301
0.578691	-0.769811				0.112829	-0.192299				1.57853	-0.804421
0.577794	-0.769594				0.11243	-0.1921				1.57675	-0.804381
0.577222	-0.768997				0.112239	-0.191676				1.57544	-0.80374
0.577052	-0.76895				0.112149	-0.191575				1.57543	-0.803529
0.575222	-0.765693				0.112059	-0.191203				1.57235	-0.803389
0.573624	-0.765495				0.111943	-0.190768				1.57214	-0.80292
0.573433	-0.762984				0.111858	-0.190632				1.57048	-0.802176
0.572494	-0.762575				0.11169	-0.190578				1.57021	-0.802129
0.572479	-0.761818				0.111634	-0.190292				1.56995	-0.801839
0.570755	-0.76166				0.111554	-0.190188				1.56967	-0.801698
0.570538	-0.760006				0.111539	-0.18978				1.56865	-0.801349
0.570537	-0.758391				0.111468	-0.189744				1.56576	-0.799339
0.56464	-0.757684				0.111413	-0.189732				1.56494	-0.798584
0.564558	-0.756191				0.111271	-0.189181				1.56412	-0.798135
0.564257	-0.755025				0.111205	-0.188568				1.5636	-0.797356
0.564214	-0.754797				0.110899	-0.18839				1.56323	-0.796933
0.562738	-0.754501				0.110783	-0.188325				1.56259	-0.795646
0.562275	-0.754342				0.110474	-0.187807				1.56177	-0.795628
0.561985	-0.754111				0.110467	-0.187787				1.56089	-0.795481
0.560152	-0.754072				0.110232	-0.187706				1.55933	-0.795062
0.559457	-0.75345				0.110108	-0.187568				1.55913	-0.795031
0.557983	-0.753087				0.110073	-0.187122				1.55912	-0.794696
0.556558	-0.751339				0.11007	-0.186359				1.55789	-0.794556
0.555927	-0.75121				0.109554	-0.185847				1.55757	-0.793535
0.555854	-0.750364				0.109208	-0.185754				1.55697	-0.793178
0.55539	-0.749699				0.109016	-0.185708				1.55412	-0.793116
0.553762	-0.748838				0.108778	-0.185692				1.55362	-0.792146
0.553677	-0.745422				0.10874	-0.185598				1.55313	-0.791875
0.553544	-0.745052				0.108591	-0.185557				1.55234	-0.791665
0.552444	-0.742909				0.108394	-0.185302				1.55115	-0.79092
0.551434	-0.736784				0.108352	-0.185275				1.5501	-0.790439
0.548612	-0.73608				0.108206	-0.185074				1.54794	-0.790135
0.548046	-0.734095				0.10803	-0.18503				1.54791	-0.788467
0.547848	-0.731889				0.107994	-0.184865				1.54743	-0.788434
0.541994	-0.729521				0.107796	-0.184864				1.54697	-0.78789
0.541537	-0.728025				0.107588	-0.184413				1.54568	-0.787589
0.541347	-0.726918				0.107368	-0.183875				1.54256	-0.786146
0.536408	-0.724519				0.107275	-0.183613				1.54148	-0.785613
0.536212	-0.723334				0.107261	-0.182873				1.5393	-0.785383
0.535893	-0.72185				0.107204	-0.182655				1.53811	-0.785273
0.534993	-0.720439				0.107169	-0.182507				1.53584	-0.78511
0.534035	-0.719921				0.106994	-0.182366				1.53507	-0.785061
0.533079	-0.719381				0.106994	-0.181863				1.53153	-0.784941
0.532356	-0.719257				0.106914	-0.181829				1.53139	-0.784794
0.531539	-0.718055				0.106807	-0.181392				1.53105	-0.784436
0.531358	-0.71538				0.106783	-0.18117				1.53046	-0.784278
0.530861	-0.71332				0.106701	-0.180786				1.53046	-0.784119
0.530451	-0.712404				0.106632	-0.180454				1.52978	-0.784096
0.530024	-0.711727				0.106524	-0.180176				1.52855	-0.783699
0.529435	-0.711513				0.106392	-0.179954				1.52817	-0.783686
0.52877	-0.710338				0.106063	-0.179824				1.52716	-0.782909
0.528336	-0.71019				0.106024	-0.179625				1.52363	-0.782368
0.527353	-0.710137				0.105955	-0.178808				1.52156	-0.781158
0.525235	-0.710096				0.105842	-0.178592				1.51989	-0.78012
0.522987	-0.707531				0.105733	-0.178466				1.51981	-0.778779
0.522275	-0.707382				0.10572	-0.177565				1.51846	-0.777798
0.520874	-0.704504				0.10569	-0.177472				1.51808	-0.777775
0.520637	-0.704415				0.10566	-0.17726				1.51794	-0.777272
0.520541	-0.703206				0.105656	-0.176678				1.51787	-0.776892
0.518226	-0.703025				0.105585	-0.176594				1.51547	-0.776734
0.516495	-0.702217				0.105363	-0.175695				1.51529	-0.776672
0.515294	-0.701091				0.105358	-0.175617				1.51523	-0.776653
0.515034	-0.700244				0.105342	-0.175352				1.5149	-0.775971
0.514909	-0.700144				0.105304	-0.175351				1.51444	-0.775127
0.514421	-0.699644				0.104861	-0.175177				1.51433	-0.774662
0.513196	-0.699611				0.104616	-0.175152				1.51404	-0.774416
0.513129	-0.69736				0.104508	-0.175132				1.51353	-0.774199
0.511149	-0.695859				0.104238	-0.174966				1.51016	-0.773829
0.51097	-0.691739				0.103951	-0.174486				1.50845	-0.773252
0.508286	-0.689755				0.103918	-0.174347				1.50837	-0.772711
0.508261	-0.689566				0.103694	-0.174302				1.50686	-0.771464
0.505233	-0.687592				0.103555	-0.17348				1.50669	-0.771212
0.50513	-0.687374				0.103309	-0.173375				1.50632	-0.771073
0.50476	-0.687171				0.103089	-0.173234				1.50509	-0.769326
0.503823	-0.687152				0.103004	-0.173226				1.50437	-0.769296
0.503201	-0.686984				0.102946	-0.173219				1.50429	-0.768747
0.502596	-0.686378				0.102798	-0.173033				1.50208	-0.768638
0.499998	-0.684694				0.102794	-0.172549				1.50192	-0.768549
0.497601	-0.680559				0.102721	-0.172438				1.50126	-0.766496
0.497263	-0.680348				0.1026	-0.171619				1.49992	-0.765649
0.496169	-0.680226				0.102558	-0.171334				1.49955	-0.765486
0.496165	-0.678608				0.102554	-0.17131				1.49898	-0.765255
0.495594	-0.677237				0.102512	-0.170825				1.49861	-0.764161
0.495063	-0.675457				0.102482	-0.170807				1.49799	-0.763596
0.494615	-0.674925				0.102458	-0.169945				1.49766	-0.763075
0.493937	-0.673692				0.102425	-0.16937				1.49661	-0.762356
0.493415	-0.671917				0.102158	-0.169028				1.49437	-0.762269
0.493045	-0.671745				0.101879	-0.168791				1.49232	-0.76191
0.492728	-0.671166				0.101269	-0.168671				1.48978	-0.761529
0.491908	-0.670438				0.101152	-0.168425				1.48792	-0.760996
0.491381	-0.670019				0.10103	-0.167957				1.48254	-0.760738
0.491274	-0.669964				0.100957	-0.167899				1.48155	-0.760162
0.489917	-0.669364				0.100767	-0.167786				1.4815	-0.759899
0.489197	-0.668644				0.100737	-0.16769				1.48141	-0.759357
0.48799	-0.667545				0.100452	-0.167591				1.48126	-0.758822
0.485651	-0.667216				0.10045	-0.167142				1.47949	-0.757385
0.48486	-0.666948				0.100331	-0.166814				1.4794	-0.757252
0.484335	-0.665843				0.100303	-0.166758				1.47867	-0.756907
0.482701	-0.665746				0.100147	-0.166511				1.47867	-0.756885
0.48231	-0.665548				0.100037	-0.166004				1.47664	-0.756318
0.481293	-0.663505				0.099995	-0.165436				1.47462	-0.755303
0.480498	-0.662925				0.09975	-0.16511				1.4727	-0.754692
0.480473	-0.661489				0.09965	-0.164691				1.47269	-0.754253
0.47919	-0.660039				0.099634	-0.164271				1.47104	-0.754153
0.477567	-0.659489				0.099574	-0.164228				1.47007	-0.753114
0.477306	-0.659165				0.099013	-0.164222				1.46739	-0.752126
0.47706	-0.659073				0.099013	-0.164204				1.46693	-0.751943
0.47688	-0.659026				0.098985	-0.164004				1.46413	-0.751904
0.475984	-0.656183				0.098976	-0.163672				1.46209	-0.751161
0.475687	-0.65578				0.098884	-0.163264				1.46193	-0.750985
0.474146	-0.655529				0.09854	-0.163044				1.4613	-0.750573
0.473768	-0.653448				0.098336	-0.162113				1.4599	-0.749826
0.473615	-0.653244				0.098288	-0.162083				1.45861	-0.749129
0.473134	-0.652478				0.097876	-0.16202				1.45857	-0.748874
0.472689	-0.651311				0.097557	-0.161887				1.45808	-0.748351
0.470669	-0.65028				0.097496	-0.161238				1.45678	-0.747471
0.468584	-0.649645				0.097355	-0.160924				1.45542	-0.747173
0.46831	-0.648191				0.09735	-0.160218				1.45359	-0.746865
0.466602	-0.647597				0.097178	-0.15993				1.4532	-0.746796
0.466537	-0.64335				0.096898	-0.159114				1.45216	-0.746739
0.466232	-0.642612				0.096831	-0.158879				1.45108	-0.746176
0.46606	-0.640614				0.096711	-0.158569				1.45088	-0.746021
0.465727	-0.640473				0.096667	-0.158494				1.45025	-0.745762
0.465571	-0.640086				0.096613	-0.158398				1.44793	-0.744705
0.462684	-0.639847				0.09655	-0.158227				1.447	-0.7447
0.462501	-0.634353				0.096541	-0.158107				1.44484	-0.743494
0.462472	-0.633596				0.096488	-0.157607				1.44472	-0.74313
0.461731	-0.631805				0.096324	-0.157411				1.44085	-0.742793
0.459935	-0.629883				0.096	-0.157396				1.44077	-0.742308
0.457526	-0.629771				0.095984	-0.156574				1.44058	-0.742271
0.457498	-0.627622				0.095855	-0.156251				1.44029	-0.742112
0.455232	-0.627303				0.09577	-0.15623				1.44011	-0.741727
0.453722	-0.626569				0.095731	-0.155391				1.43973	-0.741223
0.453034	-0.626055				0.095671	-0.155089				1.43839	-0.739592
0.452947	-0.625807				0.095638	-0.155057				1.4378	-0.739535
0.452541	-0.624807				0.095466	-0.154381				1.4378	-0.739472
0.450689	-0.62254				0.095295	-0.154123				1.43659	-0.739347
0.449614	-0.621683				0.095209	-0.154031				1.43508	-0.739188
0.449397	-0.621025				0.095151	-0.153689				1.43506	-0.739175
0.44907	-0.618155				0.094781	-0.153213				1.4346	-0.737728
0.448834	-0.617076				0.094748	-0.152901				1.43307	-0.736842
0.448752	-0.613593				0.094712	-0.15276				1.43262	-0.736387
0.447942	-0.613332				0.094631	-0.152753				1.43078	-0.736319
0.447417	-0.613011				0.094114	-0.1524				1.42972	-0.736237
0.447326	-0.611106				0.093977	-0.152052				1.42934	-0.735651
0.445095	-0.61088				0.093959	-0.151981				1.42917	-0.735331
0.445054	-0.60918				0.093764	-0.151897				1.42873	-0.734994
0.443438	-0.608762				0.093714	-0.151777				1.42816	-0.734288
0.442219	-0.607298				0.093627	-0.151598				1.42725	-0.734072
0.441613	-0.607112				0.093339	-0.151116				1.42475	-0.73346
0.43917	-0.607029				0.093326	-0.150878				1.42408	-0.733283
0.437794	-0.606648				0.093312	-0.150694				1.42384	-0.733135
0.435127	-0.604789				0.093174	-0.150679				1.42278	-0.733013
0.433548	-0.604141				0.0931	-0.150455				1.42278	-0.732017
0.433531	-0.603129				0.093088	-0.150389				1.42168	-0.731821
0.433229	-0.60303				0.093067	-0.150345				1.42066	-0.73145
0.432181	-0.601983				0.092767	-0.150269				1.41884	-0.731113
0.430398	-0.60195				0.092611	-0.150195				1.41814	-0.73083
0.430073	-0.599279				0.092396	-0.149976				1.41791	-0.730404
0.429138	-0.598916				0.092321	-0.149966				1.41759	-0.730278
0.428977	-0.598572				0.092016	-0.149607				1.41705	-0.730165
0.428562	-0.598558				0.09175	-0.149341				1.41646	-0.730007
0.425629	-0.598173				0.091698	-0.148925				1.41645	-0.729891
0.422254	-0.595275				0.091696	-0.148587				1.4161	-0.729828
0.420839	-0.594926				0.091565	-0.148499				1.41248	-0.729157
0.419896	-0.594234				0.091548	-0.148283				1.41242	-0.727417
0.419522	-0.593406				0.091525	-0.147205				1.41126	-0.727138
0.419182	-0.592982				0.091495	-0.146986				1.41088	-0.726749
0.418337	-0.591763				0.091419	-0.146832				1.41083	-0.726327
0.416636	-0.591266				0.091162	-0.145945				1.41016	-0.725991
0.410303	-0.590794				0.090524	-0.145895				1.40996	-0.724431
0.410292	-0.590226				0.090317	-0.145098				1.40566	-0.72383
0.410226	-0.590209				0.090225	-0.14492				1.40566	-0.72344
0.40977	-0.589715				0.090126	-0.144363				1.4054	-0.722893
0.409323	-0.587192				0.089975	-0.14427				1.40456	-0.722678
0.408052	-0.586614				0.089729	-0.144118				1.40445	-0.722337
0.407084	-0.586075				0.089646	-0.144099				1.40425	-0.722266
0.407069	-0.585599				0.089267	-0.143792				1.40378	-0.721911
0.404565	-0.585313				0.089244	-0.143063				1.40224	-0.721819
0.404332	-0.584435				0.089066	-0.142495				1.40049	-0.721281
0.401437	-0.584206				0.088892	-0.142468				1.40028	-0.720813
0.401261	-0.583795				0.088768	-0.142238				1.39945	-0.720672
0.400753	-0.583458				0.088639	-0.142137				1.39805	-0.720578
0.398721	-0.583328				0.088551	-0.142058				1.39603	-0.719266
0.398061	-0.582611				0.088449	-0.141542				1.39443	-0.719125
0.397666	-0.582309				0.088448	-0.140773				1.3935	-0.719111
0.39756	-0.580937				0.08844	-0.140616				1.39333	-0.719015
0.397181	-0.580709				0.088209	-0.140611				1.39159	-0.719006
0.397091	-0.580338				0.088193	-0.14057				1.39141	-0.718817
0.397055	-0.579562				0.087931	-0.140434				1.39105	-0.717368
0.39597	-0.576953				0.08793	-0.140105				1.38921	-0.717176
0.395375	-0.576767				0.087917	-0.139838				1.38786	-0.71685
0.394593	-0.5765				0.087823	-0.139347				1.38732	-0.716568
0.394462	-0.576427				0.087772	-0.138996				1.38623	-0.715886
0.393151	-0.576324				0.08763	-0.138366				1.38504	-0.715869
0.390544	-0.576283				0.087498	-0.138324				1.38432	-0.715516
0.390532	-0.57597				0.087108	-0.138161				1.38307	-0.714918
0.390131	-0.575645				0.086973	-0.137777				1.38268	-0.714237
0.390124	-0.575628				0.086924	-0.137745				1.38064	-0.714164
0.389881	-0.573615				0.086855	-0.13745				1.38009	-0.71378
0.389653	-0.573526				0.086738	-0.137175				1.37954	-0.713676
0.388266	-0.572908				0.086535	-0.136965				1.37828	-0.713446
0.385973	-0.572394				0.086535	-0.136767				1.37788	-0.712351
0.384701	-0.570385				0.085692	-0.135599				1.37782	-0.712191
0.381508	-0.568648				0.085534	-0.134873				1.3774	-0.711733
0.381264	-0.568312				0.085356	-0.134418				1.37653	-0.710299
0.380176	-0.568203				0.085092	-0.134344				1.37541	-0.710139
0.380012	-0.568121				0.084727	-0.134195				1.37203	-0.709849
0.379706	-0.567919				0.084608	-0.13407				1.37189	-0.708179
0.379453	-0.567262				0.084122	-0.13381				1.37132	-0.707078
0.379448	-0.566442				0.084039	-0.133338				1.37129	-0.706516
0.379293	-0.56577				0.084002	-0.133143				1.37034	-0.706116
0.379052	-0.565064				0.083895	-0.131859				1.36967	-0.705989
0.377895	-0.564535				0.083887	-0.131831				1.36938	-0.705348
0.376256	-0.564143				0.083843	-0.131765				1.36926	-0.704969
0.375194	-0.564074				0.083765	-0.131415				1.36728	-0.703968
0.372953	-0.562836				0.083433	-0.131176				1.36637	-0.703835
0.372782	-0.562329				0.083391	-0.130959				1.36609	-0.70359
0.371142	-0.562292				0.083218	-0.130525				1.36582	-0.703344
0.370369	-0.561222				0.083068	-0.130442				1.36539	-0.702545
0.370094	-0.560694				0.083006	-0.130402				1.36504	-0.702253
0.369535	-0.559534				0.082994	-0.129589				1.36438	-0.700819
0.368582	-0.559296				0.082814	-0.129543				1.36437	-0.700767
0.368379	-0.558208				0.082764	-0.128775				1.36426	-0.70076
0.367835	-0.55688				0.08263	-0.128378				1.36376	-0.700067
0.367385	-0.556513				0.082235	-0.12811				1.36353	-0.699491
0.367148	-0.555339				0.082225	-0.127917				1.36236	-0.699403
0.366736	-0.554944				0.082214	-0.126919				1.36213	-0.6993
0.364968	-0.5542				0.081734	-0.125751				1.362	-0.697986
0.364553	-0.554043				0.081458	-0.125474				1.36188	-0.697889
0.36454	-0.553085				0.081413	-0.12534				1.36156	-0.697452
0.362622	-0.551897				0.081249	-0.124751				1.36061	-0.69671
0.362599	-0.549115				0.081156	-0.124437				1.36052	-0.696629
0.361862	-0.548944				0.081032	-0.12423				1.36046	-0.696493
0.361382	-0.548415				0.08086	-0.123889				1.35972	-0.696039
0.3606	-0.548148				0.080854	-0.123362				1.35896	-0.695914
0.359829	-0.547741				0.080779	-0.123242				1.35865	-0.694659
0.358571	-0.544793				0.080714	-0.122999				1.35852	-0.694328
0.358056	-0.5434				0.080701	-0.122927				1.35826	-0.694136
0.357863	-0.542848				0.080504	-0.122517				1.35774	-0.693717
0.355432	-0.541379				0.080352	-0.122374				1.35678	-0.693318
0.355102	-0.539912				0.08032	-0.122072				1.35556	-0.69279
0.35474	-0.5394				0.080269	-0.12203				1.35425	-0.692775
0.354497	-0.538682				0.080252	-0.121856				1.35377	-0.692561
0.353269	-0.538161				0.080153	-0.121724				1.3536	-0.692479
0.353098	-0.53786				0.079995	-0.121599				1.35344	-0.692305
0.351584	-0.537096				0.079766	-0.121313				1.352	-0.692172
0.350987	-0.535911				0.079725	-0.120959				1.35084	-0.692098
0.350322	-0.535648				0.079723	-0.120905				1.34956	-0.690533
0.350297	-0.534229				0.0796	-0.120717				1.34914	-0.69051
0.349685	-0.534134				0.079476	-0.120109				1.34889	-0.690279
0.349436	-0.531608				0.079271	-0.119525				1.34739	-0.688188
0.34739	-0.531291				0.079179	-0.119508				1.34733	-0.688002
0.34674	-0.529996				0.079067	-0.119077				1.34725	-0.687955
0.345313	-0.529954				0.078873	-0.118911				1.34449	-0.687437
0.344883	-0.529861				0.078872	-0.118123				1.34333	-0.687219
0.344682	-0.528637				0.078675	-0.118086				1.34155	-0.687134
0.344543	-0.528567				0.078617	-0.117627				1.34141	-0.68662
0.344437	-0.525341				0.07852	-0.117584				1.34096	-0.686487
0.342427	-0.525045				0.078449	-0.117556				1.34067	-0.686461
0.338319	-0.52482				0.078333	-0.117499				1.33993	-0.685956
0.337238	-0.52345				0.078217	-0.117385				1.33986	-0.685886
0.336848	-0.523075				0.078213	-0.117103				1.33984	-0.685712
0.335845	-0.521556				0.078092	-0.116872				1.33943	-0.685277
0.335524	-0.521476				0.077996	-0.116649				1.33626	-0.683527
0.335362	-0.521434				0.077851	-0.116309				1.33528	-0.683087
0.334724	-0.519457				0.077828	-0.11587				1.33472	-0.682745
0.334272	-0.519436				0.077669	-0.115645				1.33442	-0.682728
0.333791	-0.518669				0.077246	-0.115456				1.33303	-0.682368
0.333575	-0.517927				0.077014	-0.115194				1.33249	-0.682313
0.333223	-0.517923				0.076794	-0.115181				1.33196	-0.682287
0.333038	-0.51738				0.076751	-0.115066				1.33122	-0.680145
0.333011	-0.51561				0.076713	-0.1148				1.33035	-0.679605
0.332034	-0.513514				0.076713	-0.114585				1.32986	-0.678994
0.331163	-0.513215				0.076669	-0.114084				1.32982	-0.678617
0.331071	-0.513199				0.076669	-0.113763				1.32939	-0.678575
0.330862	-0.512672				0.076669	-0.113634				1.32826	-0.67828
0.329871	-0.512552				0.076669	-0.113428				1.32625	-0.678207
0.328383	-0.51196				0.076486	-0.113312				1.3255	-0.678156
0.328188	-0.509701				0.076421	-0.113184				1.32494	-0.678065
0.327941	-0.509337				0.076095	-0.113165				1.32469	-0.677753
0.32721	-0.509058				0.075903	-0.113117				1.32393	-0.677081
0.326608	-0.505285				0.075899	-0.113091				1.32251	-0.676828
0.324365	-0.504883				0.075709	-0.112692				1.32143	-0.676639
0.32398	-0.504526				0.075496	-0.112608				1.31898	-0.675476
0.323649	-0.502631				0.075448	-0.11255				1.31795	-0.675191
0.322484	-0.50236				0.075421	-0.112409				1.31732	-0.674261
0.322303	-0.501786				0.075401	-0.112397				1.31709	-0.673304
0.322136	-0.50065				0.074994	-0.112351				1.31568	-0.671446
0.3216	-0.500116				0.074717	-0.112074				1.31561	-0.670659
0.321223	-0.499838				0.074569	-0.112012				1.31526	-0.670289
0.321185	-0.499503				0.074563	-0.111843				1.31523	-0.670058
0.320889	-0.499418				0.074531	-0.11167				1.31445	-0.669288
0.320494	-0.499334				0.074516	-0.111601				1.31274	-0.668964
0.319107	-0.499067				0.074316	-0.111385				1.31272	-0.668617
0.318486	-0.498555				0.074238	-0.111188				1.31235	-0.668318
0.318419	-0.496414				0.07419	-0.110846				1.31161	-0.667748
0.317371	-0.495956				0.074071	-0.110646				1.31153	-0.667493
0.31699	-0.49584				0.073861	-0.110606				1.31018	-0.667191
0.316852	-0.493683				0.073837	-0.110245				1.308	-0.666285
0.315936	-0.493455				0.073794	-0.109822				1.30744	-0.665298
0.314126	-0.49281				0.073533	-0.109672				1.30479	-0.665255
0.314052	-0.491729				0.073499	-0.109325				1.30469	-0.664717
0.313653	-0.491633				0.073455	-0.109169				1.30439	-0.664646
0.313536	-0.490942				0.073223	-0.109116				1.30376	-0.664607
0.312718	-0.487272				0.073223	-0.109072				1.3031	-0.664592
0.312232	-0.484308				0.073094	-0.108807				1.30182	-0.664199
0.311613	-0.4841				0.072393	-0.108546				1.30092	-0.663881
0.311425	-0.483631				0.072328	-0.107944				1.29988	-0.663505
0.30925	-0.483354				0.072219	-0.107458				1.29981	-0.663339
0.307683	-0.483248				0.072218	-0.107448				1.29901	-0.662945
0.307176	-0.482173				0.07216	-0.106777				1.29871	-0.662583
0.307148	-0.481754				0.072135	-0.106079				1.29846	-0.66253
0.307098	-0.48106				0.072107	-0.106031				1.2969	-0.660431
0.306942	-0.478905				0.072085	-0.105797				1.29577	-0.660149
0.305464	-0.476808				0.071864	-0.105755				1.29367	-0.659809
0.305162	-0.476242				0.071758	-0.105644				1.29306	-0.6598
0.304784	-0.475527				0.071741	-0.104999				1.29143	-0.659783
0.304694	-0.474556				0.071654	-0.104843				1.29109	-0.659415
0.304305	-0.47394				0.0716	-0.104791				1.28996	-0.659128
0.304022	-0.471419				0.071577	-0.104654				1.28966	-0.65882
0.303823	-0.470855				0.071525	-0.104596				1.28941	-0.657945
0.301984	-0.470062				0.071405	-0.104536				1.28872	-0.656709
0.301972	-0.469479				0.071376	-0.104449				1.28818	-0.656246
0.301597	-0.469469				0.071324	-0.1039				1.28807	-0.655992
0.301433	-0.469456				0.071255	-0.103845				1.28741	-0.65585
0.299979	-0.469295				0.071161	-0.103548				1.28636	-0.655533
0.299891	-0.469159				0.071111	-0.103425				1.28618	-0.653949
0.299133	-0.468694				0.071083	-0.103353				1.28537	-0.653685
0.299048	-0.467574				0.071011	-0.103304				1.28442	-0.653455
0.298886	-0.467436				0.070647	-0.103206				1.28374	-0.653226
0.298179	-0.467094				0.07048	-0.10312				1.28346	-0.652762
0.297373	-0.466364				0.07044	-0.102217				1.28331	-0.652716
0.297354	-0.464417				0.070439	-0.101959				1.28261	-0.652383
0.297293	-0.462517				0.070273	-0.101914				1.28246	-0.652267
0.296939	-0.461268				0.070255	-0.101847				1.27857	-0.651626
0.295992	-0.460144				0.07005	-0.101831				1.27761	-0.651355
0.295088	-0.459117				0.070049	-0.101692				1.27747	-0.649923
0.29495	-0.45834				0.070009	-0.101557				1.27721	-0.649785
0.293271	-0.456994				0.069912	-0.101379				1.27663	-0.647913
0.293074	-0.456871				0.069907	-0.101308				1.27624	-0.64771
0.292474	-0.456004				0.069839	-0.101201				1.27569	-0.647117
0.292373	-0.455643				0.069671	-0.101154				1.2751	-0.64673
0.290605	-0.455573				0.069661	-0.100875				1.274	-0.646544
0.289776	-0.455565				0.069475	-0.100714				1.27352	-0.646396
0.289213	-0.455365				0.069414	-0.09945				1.27293	-0.646333
0.288538	-0.454931				0.069304	-0.099232				1.27261	-0.645884
0.2878	-0.454925				0.069188	-0.098965				1.27238	-0.645744
0.287214	-0.453981				0.069099	-0.09837				1.27231	-0.645323
0.287143	-0.451777				0.068866	-0.097904				1.27217	-0.645018
0.28656	-0.451342				0.068811	-0.097799				1.27205	-0.644651
0.28635	-0.450416				0.06873	-0.097793				1.27199	-0.643941
0.285549	-0.450059				0.068387	-0.097677				1.27173	-0.643788
0.285484	-0.449683				0.068368	-0.097657				1.27112	-0.643675
0.28494	-0.449475				0.067906	-0.097087				1.2711	-0.643637
0.284793	-0.448934				0.067753	-0.097087				1.27041	-0.643279
0.284669	-0.44821				0.067528	-0.097046				1.26919	-0.64286
0.284619	-0.447945				0.067331	-0.097025				1.26825	-0.641795
0.284021	-0.447839				0.067117	-0.096947				1.26804	-0.64038
0.284015	-0.447633				0.06711	-0.09691				1.26755	-0.639923
0.283865	-0.446969				0.066996	-0.096814				1.26682	-0.639169
0.283432	-0.444095				0.066709	-0.09677				1.26517	-0.637768
0.283298	-0.443667				0.066633	-0.096723				1.26513	-0.63613
0.283025	-0.442762				0.066606	-0.096506				1.26474	-0.633119
0.282391	-0.441898				0.066514	-0.096432				1.26447	-0.632806
0.281814	-0.44149				0.066465	-0.096273				1.26413	-0.631779
0.281771	-0.441075				0.066465	-0.096258				1.2638	-0.631452
0.281684	-0.440833				0.066465	-0.096139				1.26243	-0.63054
0.281363	-0.44075				0.066158	-0.096051				1.26242	-0.630315
0.281313	-0.440233				0.066086	-0.095651				1.26229	-0.630127
0.281249	-0.43984				0.066065	-0.095129				1.26076	-0.630075
0.280908	-0.439723				0.066016	-0.094982				1.26027	-0.629253
0.279928	-0.439466				0.066016	-0.094521				1.25977	-0.628982
0.279881	-0.439443				0.065958	-0.094164				1.25898	-0.628614
0.279818	-0.438609				0.065807	-0.094006				1.2586	-0.628594
0.279773	-0.438563				0.065673	-0.093669				1.25833	-0.628018
0.279609	-0.438325				0.065643	-0.09352				1.25796	-0.627651
0.279437	-0.438155				0.065639	-0.093245				1.25752	-0.62697
0.278419	-0.43778				0.065573	-0.093165				1.25744	-0.626593
0.278406	-0.437324				0.06555	-0.093092				1.25669	-0.626566
0.27792	-0.436873				0.065473	-0.092627				1.25646	-0.626491
0.277703	-0.435118				0.065459	-0.092602				1.25548	-0.624634
0.275648	-0.434654				0.065308	-0.092587				1.25518	-0.624545
0.275178	-0.434467				0.06524	-0.092552				1.25433	-0.624543
0.274988	-0.434347				0.065116	-0.092399				1.25432	-0.624391
0.27488	-0.4341				0.065075	-0.092346				1.25276	-0.624026
0.274657	-0.433753				0.06506	-0.092328				1.25195	-0.623796
0.27452	-0.433606				0.064951	-0.09229				1.25171	-0.622458
0.274484	-0.433126				0.064929	-0.092076				1.25126	-0.622267
0.273537	-0.432408				0.064901	-0.092038				1.25086	-0.622233
0.27335	-0.43238				0.064579	-0.091872				1.25005	-0.622189
0.272969	-0.430899				0.064235	-0.091717				1.24972	-0.622026
0.272803	-0.430741				0.06423	-0.091441				1.24972	-0.621474
0.272794	-0.430738				0.064227	-0.091285				1.24949	-0.621265
0.272235	-0.430243				0.064077	-0.091267				1.24794	-0.621067
0.270313	-0.430237				0.063781	-0.091265				1.24641	-0.620553
0.270133	-0.430179				0.063775	-0.09107				1.24635	-0.619876
0.269566	-0.428499				0.063427	-0.090959				1.24519	-0.619506
0.268946	-0.428452				0.063317	-0.090905				1.24483	-0.6193
0.26879	-0.428103				0.063227	-0.090876				1.24463	-0.619181
0.268006	-0.427425				0.063194	-0.090835				1.24456	-0.619126
0.267396	-0.42681				0.063114	-0.090262				1.24432	-0.619045
0.267185	-0.424333				0.062967	-0.090062				1.24413	-0.618529
0.26583	-0.422808				0.062945	-0.089788				1.2427	-0.618466
0.264682	-0.421599				0.062912	-0.089413				1.24248	-0.618002
0.264543	-0.421419				0.062877	-0.089241				1.24199	-0.617998
0.264182	-0.420739				0.062795	-0.089139				1.24112	-0.617741
0.26331	-0.420584				0.062722	-0.089036				1.24041	-0.61772
0.262415	-0.417881				0.062676	-0.089031				1.2402	-0.61742
0.26066	-0.416397				0.062596	-0.088733				1.23973	-0.617069
0.26027	-0.415725				0.062572	-0.088249				1.23951	-0.616951
0.260136	-0.41561				0.062464	-0.088007				1.23853	-0.616826
0.260102	-0.413736				0.062462	-0.087652				1.23819	-0.616598
0.259778	-0.413678				0.062457	-0.087538				1.23619	-0.616273
0.258354	-0.413459				0.062436	-0.087429				1.23564	-0.615655
0.257758	-0.412821				0.062366	-0.087369				1.23563	-0.614873
0.256671	-0.411283				0.062277	-0.086659				1.23441	-0.614808
0.255896	-0.410203				0.062181	-0.086572				1.23437	-0.614381
0.254054	-0.410156				0.062106	-0.086449				1.23375	-0.614338
0.253957	-0.410133				0.062098	-0.08639				1.23348	-0.614025
0.253775	-0.410031				0.061908	-0.086297				1.23259	-0.614
0.253744	-0.409555				0.061889	-0.08623				1.23198	-0.613502
0.253671	-0.407609				0.061813	-0.086042				1.23057	-0.613479
0.2534	-0.407503				0.061779	-0.085904				1.22978	-0.613369
0.252623	-0.406974				0.061779	-0.085764				1.22944	-0.613303
0.251002	-0.406499				0.061541	-0.085656				1.22864	-0.613296
0.250706	-0.40638				0.061331	-0.085518				1.22827	-0.6131
0.249544	-0.405975				0.061247	-0.0854				1.22602	-0.612962
0.248387	-0.405601				0.06121	-0.085242				1.2259	-0.61296
0.24827	-0.403658				0.061168	-0.085064				1.22384	-0.612713
0.248003	-0.402379				0.061122	-0.084926				1.22288	-0.612493
0.246534	-0.401662				0.060938	-0.084885				1.22246	-0.612132
0.245438	-0.401661				0.060929	-0.084842				1.22224	-0.612061
0.245148	-0.401309				0.060758	-0.084672				1.2219	-0.610983
0.245003	-0.400761				0.060733	-0.08447				1.22189	-0.610205
0.24445	-0.400587				0.060725	-0.084268				1.22168	-0.610146
0.244243	-0.400301				0.060395	-0.084179				1.22066	-0.6101
0.244193	-0.400033				0.060356	-0.084156				1.21916	-0.609546
0.243886	-0.39839				0.060346	-0.084111				1.21883	-0.609122
0.243879	-0.396411				0.06033	-0.084099				1.21809	-0.608237
0.243679	-0.39563				0.060235	-0.084002				1.21805	-0.607344
0.243006	-0.395401				0.060226	-0.083784				1.21793	-0.607291
0.242906	-0.395277				0.060222	-0.083638				1.21754	-0.606712
0.242565	-0.39519				0.06013	-0.083141				1.2169	-0.606005
0.242523	-0.395004				0.060111	-0.083				1.2168	-0.604764
0.241996	-0.393623				0.060069	-0.082761				1.21615	-0.604714
0.241564	-0.391604				0.059988	-0.082221				1.21582	-0.604249
0.241265	-0.390028				0.059955	-0.082154				1.21463	-0.603939
0.240339	-0.389676				0.059915	-0.082024				1.21427	-0.603716
0.239899	-0.389658				0.059655	-0.08181				1.21389	-0.603105
0.239732	-0.389082				0.059631	-0.081751				1.21321	-0.602042
0.239134	-0.389012				0.059594	-0.081726				1.21188	-0.601356
0.238508	-0.388819				0.05934	-0.081591				1.21111	-0.600593
0.237933	-0.388291				0.059204	-0.081322				1.21067	-0.60058
0.237415	-0.38756				0.05911	-0.080776				1.20984	-0.600177
0.237191	-0.387514				0.059009	-0.080668				1.20984	-0.600135
0.236832	-0.387491				0.05897	-0.080651				1.20967	-0.599639
0.236807	-0.387279				0.05877	-0.08064				1.2096	-0.599437
0.236616	-0.386383				0.05873	-0.080599				1.20889	-0.599316
0.236614	-0.38585				0.058711	-0.080304				1.20828	-0.599074
0.236478	-0.385705				0.058612	-0.080166				1.20788	-0.598395
0.23647	-0.38563				0.058453	-0.080131				1.20752	-0.598221
0.236363	-0.385514				0.05844	-0.080098				1.20666	-0.597545
0.235679	-0.385255				0.05844	-0.079987				1.20656	-0.59729
0.235498	-0.385198				0.05818	-0.079732				1.20646	-0.596938
0.235441	-0.383935				0.058133	-0.079355				1.20617	-0.59688
0.234908	-0.383893				0.058035	-0.079117				1.20599	-0.596794
0.234706	-0.383221				0.057872	-0.079009				1.20565	-0.596514
0.233906	-0.382462				0.057658	-0.078875				1.20448	-0.596259
0.233506	-0.381994				0.057572	-0.078727				1.20218	-0.594771
0.233129	-0.380806				0.057555	-0.078589				1.20029	-0.593305
0.23304	-0.380414				0.057307	-0.078339				1.19953	-0.593025
0.23284	-0.379627				0.057116	-0.078176				1.19863	-0.592969
0.232798	-0.379333				0.057116	-0.077966				1.19791	-0.59245
0.2327	-0.378836				0.056913	-0.077871				1.19693	-0.591575
0.232385	-0.37844				0.056866	-0.077537				1.1967	-0.591408
0.232142	-0.376151				0.056861	-0.077443				1.19608	-0.591301
0.231932	-0.375776				0.056839	-0.077193				1.196	-0.590482
0.231904	-0.37535				0.056726	-0.077085				1.19595	-0.590476
0.231617	-0.374465				0.056496	-0.076478				1.19516	-0.590457
0.231612	-0.37385				0.056438	-0.076048				1.19389	-0.590089
0.23141	-0.373831				0.05629	-0.076029				1.19259	-0.589878
0.231259	-0.371624				0.056078	-0.075751				1.19256	-0.589873
0.230806	-0.371511				0.05604	-0.07552				1.19246	-0.589766
0.230374	-0.370957				0.055879	-0.075494				1.19215	-0.589588
0.230106	-0.370896				0.055842	-0.075494				1.19144	-0.589338
0.230029	-0.370819				0.055731	-0.074957				1.19125	-0.588967
0.229936	-0.370368				0.055604	-0.074907				1.19089	-0.588916
0.229794	-0.368947				0.055469	-0.074881				1.1899	-0.588898
0.229493	-0.368239				0.055469	-0.074857				1.18965	-0.588716
0.228623	-0.367968				0.055435	-0.074808				1.18952	-0.587849
0.228132	-0.367661				0.055356	-0.074589				1.18914	-0.587527
0.228097	-0.367369				0.055207	-0.074029				1.18793	-0.587343
0.226977	-0.365944				0.055178	-0.073697				1.187	-0.587198
0.22684	-0.36572				0.054991	-0.073696				1.18674	-0.587019
0.226763	-0.364845				0.054954	-0.073641				1.18622	-0.587008
0.226165	-0.364571				0.054887	-0.073484				1.1857	-0.585886
0.226075	-0.364364				0.054864	-0.073349				1.18488	-0.585851
0.225417	-0.364076				0.0548	-0.073322				1.18435	-0.585658
0.225047	-0.363288				0.054757	-0.07328				1.18371	-0.585598
0.225036	-0.363233				0.054259	-0.073139				1.18323	-0.585589
0.225001	-0.362756				0.054244	-0.072982				1.1827	-0.585216
0.22369	-0.362146				0.054226	-0.072527				1.18258	-0.584686
0.223252	-0.361983				0.054154	-0.072426				1.17998	-0.584673
0.223188	-0.361525				0.05414	-0.072421				1.17987	-0.584265
0.223038	-0.360504				0.053817	-0.071961				1.17885	-0.583415
0.222942	-0.358406				0.05368	-0.071941				1.17785	-0.583382
0.222877	-0.35759				0.05361	-0.071591				1.17718	-0.583151
0.222761	-0.357228				0.053593	-0.071357				1.17705	-0.583083
0.222587	-0.357183				0.053503	-0.071136				1.17648	-0.582871
0.222448	-0.35718				0.053463	-0.070674				1.17522	-0.582388
0.221815	-0.356921				0.053457	-0.070657				1.17478	-0.58235
0.221753	-0.356638				0.053418	-0.070598				1.17398	-0.581945
0.220982	-0.356627				0.053358	-0.070548				1.17351	-0.581426
0.220884	-0.356179				0.053144	-0.070545				1.17344	-0.581266
0.220877	-0.355476				0.052998	-0.070464				1.17335	-0.58104
0.220873	-0.355232				0.052991	-0.070313				1.1719	-0.57984
0.22059	-0.354051				0.052831	-0.070195				1.1716	-0.579635
0.220069	-0.352699				0.052829	-0.070157				1.17146	-0.579065
0.219603	-0.352575				0.052787	-0.069977				1.16702	-0.579009
0.219109	-0.352408				0.052631	-0.069938				1.16684	-0.578785
0.219061	-0.351981				0.052537	-0.069535				1.16655	-0.578741
0.218932	-0.351663				0.052535	-0.069533				1.16638	-0.578462
0.218912	-0.351026				0.05233	-0.069236				1.16634	-0.578439
0.218689	-0.350116				0.052154	-0.068992				1.16517	-0.578212
0.217584	-0.350116				0.05204	-0.068753				1.1644	-0.578152
0.217546	-0.349935				0.051989	-0.068656				1.16432	-0.577926
0.217462	-0.349528				0.051946	-0.068594				1.16396	-0.577877
0.217353	-0.349522				0.051931	-0.068538				1.16309	-0.577829
0.21642	-0.349474				0.051904	-0.068521				1.16279	-0.577822
0.216247	-0.347591				0.051831	-0.068396				1.16271	-0.577586
0.216245	-0.347413				0.051799	-0.068358				1.16237	-0.577233
0.216242	-0.346867				0.051794	-0.068237				1.16223	-0.576562
0.215994	-0.345729				0.051773	-0.068029				1.16091	-0.576172
0.215957	-0.345508				0.051767	-0.067844				1.16085	-0.575847
0.215918	-0.344176				0.051744	-0.067785				1.16009	-0.575776
0.21571	-0.343935				0.051726	-0.067421				1.16007	-0.575114
0.21571	-0.343563				0.051588	-0.06742				1.15931	-0.57396
0.215629	-0.343425				0.051558	-0.067387				1.15919	-0.573488
0.215241	-0.342934				0.051456	-0.067339				1.15871	-0.573382
0.2152	-0.342798				0.051446	-0.066992				1.15705	-0.573058
0.215133	-0.342779				0.051347	-0.066951				1.15598	-0.572243
0.215007	-0.341554				0.051339	-0.066651				1.15577	-0.571924
0.214496	-0.341087				0.051313	-0.06648				1.15414	-0.571442
0.213802	-0.341008				0.051205	-0.066366				1.15388	-0.571204
0.21369	-0.340786				0.05116	-0.066042				1.15378	-0.5711
0.21349	-0.337923				0.051073	-0.066003				1.15204	-0.570738
0.213394	-0.337686				0.051067	-0.065993				1.15001	-0.570484
0.213241	-0.337475				0.05097	-0.06595				1.15	-0.570329
0.213078	-0.337252				0.050727	-0.065891				1.14958	-0.570181
0.212812	-0.336879				0.050551	-0.065701				1.14914	-0.570083
0.211653	-0.336606				0.05048	-0.065612				1.14857	-0.56977
0.211243	-0.335842				0.050114	-0.065509				1.14802	-0.569603
0.211211	-0.335679				0.050079	-0.065472				1.14739	-0.569017
0.211004	-0.335108				0.049999	-0.065148				1.14731	-0.568692
0.210918	-0.334771				0.049905	-0.064761				1.14729	-0.568655
0.210461	-0.334748				0.049904	-0.064404				1.14583	-0.568569
0.210185	-0.334182				0.049883	-0.064396				1.14519	-0.568234
0.2099	-0.333919				0.049835	-0.064336				1.14487	-0.568009
0.208911	-0.333174				0.049817	-0.064094				1.14376	-0.567893
0.208747	-0.333102				0.049796	-0.063676				1.14361	-0.56783
0.208116	-0.332905				0.049736	-0.063355				1.143	-0.567533
0.207921	-0.332349				0.049733	-0.063103				1.14184	-0.566923
0.207422	-0.332195				0.049702	-0.062842				1.1411	-0.566842
0.207035	-0.3317				0.049668	-0.062776				1.14086	-0.566489
0.206785	-0.331538				0.049636	-0.062748				1.13984	-0.566466
0.206747	-0.330733				0.049621	-0.062602				1.13967	-0.566366
0.206646	-0.330604				0.049545	-0.062574				1.13832	-0.566304
0.205616	-0.330048				0.049401	-0.062434				1.13745	-0.565816
0.205608	-0.329826				0.049346	-0.062254				1.13518	-0.565734
0.204879	-0.32949				0.049334	-0.062247				1.13473	-0.565697
0.204419	-0.329191				0.049302	-0.062211				1.13469	-0.565106
0.204378	-0.328415				0.049272	-0.062166				1.13438	-0.564867
0.204314	-0.327567				0.0488	-0.062003				1.13438	-0.564159
0.203656	-0.326529				0.04877	-0.061959				1.1336	-0.563931
0.20332	-0.325897				0.048766	-0.061884				1.13308	-0.562666
0.20325	-0.323735				0.048756	-0.061726				1.13268	-0.562179
0.203148	-0.323314				0.048674	-0.061504				1.13232	-0.561884
0.202874	-0.322734				0.04855	-0.061389				1.12999	-0.561762
0.202417	-0.322444				0.048454	-0.061369				1.12919	-0.561645
0.202184	-0.322392				0.048448	-0.060821				1.12912	-0.561575
0.202127	-0.32152				0.048412	-0.060786				1.12895	-0.560397
0.201775	-0.318777				0.048298	-0.060773				1.12891	-0.560261
0.201759	-0.318608				0.048251	-0.060592				1.12868	-0.560172
0.201295	-0.318407				0.04822	-0.060305				1.12846	-0.558812
0.201102	-0.317857				0.048089	-0.060113				1.12716	-0.558222
0.200611	-0.31698				0.048011	-0.059804				1.12715	-0.557925
0.200415	-0.316473				0.04799	-0.059716				1.12679	-0.557232
0.200191	-0.316114				0.047958	-0.059444				1.12647	-0.557056
0.199813	-0.315733				0.047947	-0.059317				1.12639	-0.556971
0.198731	-0.314792				0.047947	-0.058329				1.12569	-0.556746
0.198261	-0.314719				0.047942	-0.058224				1.12536	-0.556452
0.19823	-0.314337				0.047828	-0.058125				1.12358	-0.555916
0.198177	-0.314057				0.047811	-0.05781				1.12248	-0.555509
0.197903	-0.313601				0.047806	-0.057692				1.12168	-0.554998
0.197676	-0.313348				0.047777	-0.05758				1.12111	-0.55459
0.197475	-0.313133				0.047774	-0.057227				1.12012	-0.554418
0.197285	-0.312925				0.047701	-0.057195				1.11993	-0.554166
0.196961	-0.312879				0.047676	-0.057177				1.11883	-0.554129
0.196817	-0.312799				0.047597	-0.057113				1.11753	-0.553974
0.196683	-0.311422				0.047594	-0.057019				1.11679	-0.553848
0.195861	-0.310942				0.047594	-0.056906				1.11679	-0.553844
0.195253	-0.309986				0.047546	-0.056902				1.11664	-0.553484
0.195058	-0.309504				0.047305	-0.056848				1.11578	-0.553465
0.195005	-0.309287				0.047203	-0.056236				1.11573	-0.553359
0.19498	-0.308625				0.047194	-0.056032				1.11527	-0.553266
0.194932	-0.308587				0.047144	-0.056013				1.11439	-0.552819
0.194503	-0.30854				0.047042	-0.055908				1.11439	-0.552208
0.194451	-0.308276				0.047006	-0.05581				1.11409	-0.5522
0.194258	-0.307438				0.047003	-0.055808				1.11289	-0.552052
0.194143	-0.306969				0.046977	-0.055323				1.11264	-0.55174
0.194121	-0.306934				0.046959	-0.05507				1.11212	-0.551456
0.194044	-0.306585				0.046956	-0.054874				1.11069	-0.551454
0.193844	-0.305832				0.046881	-0.054409				1.10917	-0.550478
0.193723	-0.304543				0.046875	-0.054238				1.10901	-0.550424
0.193651	-0.303953				0.04687	-0.054202				1.10895	-0.550054
0.193568	-0.302832				0.04674	-0.054017				1.10884	-0.549856
0.193356	-0.302678				0.046734	-0.053742				1.10803	-0.549769
0.193176	-0.302412				0.046697	-0.053709				1.10793	-0.549102
0.193035	-0.302335				0.046639	-0.053417				1.10775	-0.54857
0.192833	-0.302104				0.046531	-0.053344				1.10571	-0.547716
0.192577	-0.302057				0.046516	-0.053172				1.10566	-0.54758
0.192454	-0.30195				0.046376	-0.053029				1.10542	-0.547135
0.192452	-0.301117				0.046369	-0.053022				1.10504	-0.546962
0.192421	-0.299616				0.046189	-0.052956				1.10478	-0.546726
0.19242	-0.298962				0.046034	-0.052761				1.10453	-0.545628
0.192297	-0.298297				0.046006	-0.052739				1.10421	-0.545143
0.192281	-0.298213				0.045988	-0.05224				1.10394	-0.544481
0.192175	-0.298169				0.045904	-0.05195				1.10314	-0.544413
0.192128	-0.297316				0.045883	-0.051818				1.10224	-0.544287
0.192108	-0.296253				0.045861	-0.05166				1.10212	-0.544085
0.192055	-0.294351				0.045831	-0.051463				1.10191	-0.543962
0.191577	-0.29384				0.045823	-0.051293				1.10181	-0.543934
0.191493	-0.293798				0.045676	-0.051227				1.10164	-0.543718
0.191392	-0.293374				0.045458	-0.051028				1.10087	-0.543026
0.190399	-0.292147				0.045445	-0.050818				1.09957	-0.54246
0.190393	-0.291535				0.045282	-0.050655				1.09828	-0.542284
0.190313	-0.291318				0.04527	-0.050579				1.0973	-0.542102
0.190213	-0.290827				0.044925	-0.050577				1.09689	-0.541195
0.19016	-0.289778				0.044915	-0.050559				1.09667	-0.541112
0.190149	-0.289265				0.044915	-0.050529				1.09644	-0.540878
0.190056	-0.288591				0.04487	-0.05052				1.09532	-0.540605
0.190027	-0.288029				0.044726	-0.050445				1.09501	-0.540605
0.189638	-0.286786				0.044712	-0.050405				1.09468	-0.540519
0.189522	-0.286274				0.044684	-0.049811				1.09439	-0.540233
0.189378	-0.285389				0.04467	-0.049491				1.09429	-0.540163
0.18934	-0.28535				0.044625	-0.049405				1.09326	-0.540113
0.189331	-0.284852				0.044601	-0.049236				1.09307	-0.53979
0.189295	-0.283806				0.044572	-0.049077				1.09304	-0.539685
0.189118	-0.2838				0.044568	-0.04905				1.09195	-0.539541
0.189117	-0.283674				0.044538	-0.048999				1.09185	-0.539353
0.188864	-0.283562				0.044468	-0.04887				1.09184	-0.538994
0.188623	-0.283188				0.044447	-0.048719				1.09133	-0.538946
0.188286	-0.28268				0.044413	-0.048665				1.09119	-0.538808
0.187823	-0.282309				0.04433	-0.048633				1.0906	-0.53825
0.187736	-0.281911				0.044221	-0.048605				1.08969	-0.538187
0.187673	-0.281646				0.044212	-0.048323				1.08909	-0.536783
0.187418	-0.280393				0.044189	-0.048265				1.08871	-0.536639
0.187343	-0.280304				0.044179	-0.048175				1.08866	-0.536072
0.187134	-0.280259				0.044169	-0.048171				1.08837	-0.535966
0.187062	-0.280111				0.044125	-0.048102				1.08801	-0.535698
0.186953	-0.280049				0.044063	-0.048008				1.08793	-0.535408
0.186924	-0.279821				0.043953	-0.047798				1.08784	-0.534874
0.186902	-0.279787				0.043874	-0.047682				1.08759	-0.53454
0.186797	-0.279483				0.043828	-0.047675				1.08704	-0.534251
0.186664	-0.279185				0.043818	-0.047417				1.08616	-0.533975
0.186659	-0.278776				0.043796	-0.047206				1.08552	-0.533671
0.186507	-0.27861				0.043792	-0.047153				1.08495	-0.532785
0.186431	-0.278061				0.04373	-0.047057				1.08445	-0.532349
0.186205	-0.277072				0.043697	-0.046924				1.08428	-0.532338
0.18614	-0.277028				0.043691	-0.046902				1.08428	-0.531518
0.185718	-0.276534				0.043665	-0.046878				1.08387	-0.531308
0.185562	-0.276137				0.043613	-0.046838				1.08346	-0.530939
0.185216	-0.27575				0.043584	-0.046765				1.08286	-0.530827
0.185172	-0.27572				0.043574	-0.046425				1.08253	-0.530656
0.185148	-0.275329				0.04357	-0.046309				1.08137	-0.530422
0.184464	-0.275147				0.043568	-0.046292				1.08062	-0.529716
0.184415	-0.27495				0.043426	-0.046111				1.07909	-0.529509
0.184195	-0.274589				0.043417	-0.045974				1.0787	-0.529436
0.184163	-0.27407				0.043401	-0.04589				1.07765	-0.528807
0.184049	-0.274039				0.043299	-0.045832				1.07615	-0.528515
0.182858	-0.272627				0.043266	-0.045731				1.07604	-0.528488
0.18279	-0.271825				0.043256	-0.045579				1.07516	-0.528383
0.182541	-0.271191				0.043185	-0.045541				1.07479	-0.527985
0.182007	-0.270756				0.043159	-0.045466				1.07451	-0.526388
0.181804	-0.270574				0.043102	-0.044917				1.07428	-0.524817
0.181498	-0.270251				0.04309	-0.044792				1.07427	-0.524748
0.181417	-0.270004				0.043088	-0.044748				1.07376	-0.524641
0.181369	-0.269843				0.043068	-0.044691				1.07334	-0.524386
0.181296	-0.269375				0.043007	-0.044467				1.07333	-0.52427
0.1812	-0.269169				0.043007	-0.044299				1.07301	-0.523997
0.180855	-0.268782				0.042957	-0.04408				1.07292	-0.523962
0.18064	-0.268554				0.042711	-0.044043				1.07095	-0.523271
0.180549	-0.268401				0.042649	-0.043537				1.07081	-0.522902
0.180463	-0.267942				0.042617	-0.043534				1.06895	-0.52281
0.180438	-0.267879				0.042511	-0.04328				1.0681	-0.522458
0.180365	-0.26757				0.042465	-0.043083				1.06737	-0.521724
0.180235	-0.267496				0.042449	-0.042725				1.06713	-0.521275
0.180195	-0.267228				0.04242	-0.042593				1.06682	-0.521136
0.180062	-0.26621				0.042375	-0.042571				1.06637	-0.521081
0.179564	-0.265393				0.042358	-0.042385				1.06581	-0.521027
0.179486	-0.265012				0.04234	-0.042353				1.06555	-0.520132
0.17914	-0.264908				0.042226	-0.042303				1.06536	-0.520127
0.179029	-0.264125				0.042225	-0.0423				1.06433	-0.519946
0.178907	-0.263968				0.042225	-0.042285				1.06411	-0.519468
0.178599	-0.263553				0.042208	-0.041993				1.06372	-0.519156
0.178565	-0.263213				0.04208	-0.041893				1.06335	-0.518992
0.178547	-0.262754				0.042021	-0.041813				1.06298	-0.518802
0.178379	-0.262733				0.042005	-0.041806				1.06293	-0.518791
0.177834	-0.262543				0.041968	-0.041504				1.0611	-0.518274
0.177529	-0.261423				0.041836	-0.041053				1.06025	-0.518204
0.176708	-0.261375				0.041811	-0.041037				1.05933	-0.517931
0.176069	-0.260726				0.041799	-0.04068				1.05847	-0.517843
0.175723	-0.260676				0.041789	-0.040437				1.05761	-0.51642
0.175415	-0.260378				0.041741	-0.040348				1.05742	-0.516041
0.17523	-0.260004				0.041716	-0.040254				1.05694	-0.515789
0.174958	-0.259229				0.041691	-0.040242				1.05613	-0.51534
0.174862	-0.259027				0.041614	-0.039755				1.05587	-0.514783
0.174762	-0.258916				0.041546	-0.039489				1.05566	-0.514492
0.17474	-0.258639				0.041535	-0.039327				1.0556	-0.514238
0.174719	-0.258546				0.041445	-0.0393				1.05461	-0.512761
0.174702	-0.258468				0.041321	-0.039271				1.05402	-0.512656
0.174304	-0.258348				0.041262	-0.039106				1.05377	-0.512288
0.174283	-0.2582				0.040856	-0.038978				1.05357	-0.511966
0.174256	-0.258072				0.040833	-0.038793				1.05353	-0.511559
0.17417	-0.257758				0.040796	-0.038663				1.05078	-0.511259
0.174155	-0.257709				0.040776	-0.038579				1.05077	-0.511158
0.17384	-0.257554				0.040768	-0.038476				1.05062	-0.509523
0.173779	-0.257262				0.040759	-0.038284				1.04997	-0.508515
0.173665	-0.257002				0.04072	-0.038247				1.04978	-0.508423
0.173342	-0.256989				0.040546	-0.038206				1.04909	-0.505071
0.173293	-0.256761				0.040459	-0.038154				1.04866	-0.50488
0.173111	-0.256731				0.040413	-0.038136				1.04848	-0.504805
0.173035	-0.255835				0.040224	-0.038101				1.04818	-0.504798
0.172738	-0.255783				0.040219	-0.038082				1.04791	-0.504546
0.172582	-0.254432				0.040132	-0.038066				1.04782	-0.504241
0.172391	-0.254393				0.04011	-0.037893				1.04768	-0.50423
0.171438	-0.254348				0.040031	-0.037759				1.04692	-0.503911
0.171312	-0.254307				0.039942	-0.03764				1.0467	-0.50379
0.170852	-0.254177				0.039935	-0.03759				1.04667	-0.503777
0.170224	-0.253964				0.039886	-0.037587				1.04598	-0.503482
0.170178	-0.253944				0.039828	-0.037451				1.04486	-0.503178
0.170089	-0.253395				0.039764	-0.037332				1.04393	-0.502002
0.169552	-0.253079				0.039736	-0.037236				1.04338	-0.501817
0.169178	-0.252933				0.03954	-0.037008				1.04303	-0.501134
0.1691	-0.252871				0.039435	-0.036992				1.04272	-0.500822
0.168796	-0.252063				0.039247	-0.036631				1.04113	-0.500661
0.168387	-0.251841				0.039152	-0.03633				1.04096	-0.500626
0.168293	-0.251759				0.038949	-0.036256				1.04093	-0.50042
0.167572	-0.251342				0.038935	-0.03613				1.0406	-0.500318
0.167493	-0.251251				0.038821	-0.036114				1.04053	-0.500063
0.16748	-0.251171				0.038724	-0.035999				1.03968	-0.499653
0.167452	-0.250775				0.038645	-0.03596				1.03876	-0.499096
0.167446	-0.25049				0.038592	-0.03558				1.03815	-0.498727
0.167368	-0.250481				0.038459	-0.035108				1.03808	-0.498718
0.166952	-0.250288				0.038382	-0.035094				1.03754	-0.498674
0.166825	-0.249805				0.038377	-0.034994				1.0374	-0.498386
0.166564	-0.249262				0.038345	-0.034658				1.03484	-0.498279
0.166418	-0.249218				0.038339	-0.034528				1.03479	-0.498056
0.166238	-0.248812				0.038297	-0.034342				1.03471	-0.497992
0.166094	-0.24876				0.038262	-0.034274				1.03449	-0.497829
0.165987	-0.248524				0.038253	-0.033928				1.03434	-0.49782
0.165771	-0.248446				0.038243	-0.033897				1.03418	-0.497702
0.165705	-0.247939				0.038234	-0.03385				1.03205	-0.497523
0.165522	-0.247559				0.038208	-0.033661				1.03141	-0.497435
0.165375	-0.247431				0.038118	-0.033592				1.0313	-0.497008
0.165161	-0.24616				0.037983	-0.033402				1.03124	-0.496929
0.164542	-0.245452				0.037915	-0.033157				1.0305	-0.496759
0.164491	-0.24476				0.037915	-0.033134				1.03014	-0.496579
0.164311	-0.244613				0.037903	-0.033083				1.02995	-0.496159
0.164166	-0.244241				0.037862	-0.03299				1.02979	-0.496004
0.164122	-0.244191				0.037803	-0.032943				1.0293	-0.495845
0.163818	-0.244026				0.03779	-0.032926				1.02735	-0.495641
0.163699	-0.244026				0.037774	-0.032747				1.02674	-0.49564
0.163657	-0.243978				0.037627	-0.03272				1.02669	-0.495013
0.163347	-0.243876				0.037467	-0.032694				1.02639	-0.494304
0.162917	-0.243676				0.037459	-0.032688				1.02461	-0.493996
0.162862	-0.243625				0.037317	-0.032513				1.02449	-0.493913
0.162719	-0.24285				0.037309	-0.032453				1.02435	-0.493864
0.1623	-0.241607				0.037295	-0.032436				1.0241	-0.493604
0.162141	-0.241409				0.037237	-0.032306				1.02406	-0.493391
0.161993	-0.240913				0.037145	-0.032073				1.02355	-0.49337
0.161979	-0.240721				0.037119	-0.031763				1.0231	-0.492692
0.161976	-0.240416				0.037099	-0.031716				1.02242	-0.492587
0.161896	-0.239908				0.03708	-0.031509				1.02075	-0.491874
0.161875	-0.239829				0.037076	-0.031509				1.02064	-0.491628
0.16177	-0.239568				0.036985	-0.031281				1.02016	-0.491201
0.16163	-0.239355				0.036955	-0.031082				1.0192	-0.490086
0.161477	-0.239142				0.036938	-0.031053				1.01873	-0.489989
[truncated: 6,879 more rows]

## Sheet: Table S4
TABLE S4. Amino-acid alignment site-wise log-likelihood values for topologies T1 and T2.
Position in alignment	Gene name	lnL for topology T1	lnL for topology T2	Δ lnL (if > 0, site favours T1)
1	atpI	-182.919	-182.787	-0.132134
2	atpI	-175.834	-173.535	-2.29934
3	atpI	-140.563	-141.524	0.961486
4	atpI	-106.758	-104.92	-1.83796
5	atpI	-72.4675	-72.3405	-0.126971
6	atpI	-59.5391	-59.8465	0.307395
7	atpI	-28.4538	-26.3966	-2.05715
8	atpI	-4.5154	-4.51164	-0.00376
9	atpI	-90.5585	-90.8168	0.258243
10	atpI	-12.7682	-12.7571	-0.011091
11	atpI	-144.263	-146.519	2.25651
12	atpI	-20.2239	-20.2467	0.022786
13	atpI	-6.00457	-6.00089	-0.003682
14	atpI	-228.267	-227.417	-0.850234
15	atpI	-178.448	-174.106	-4.3422
16	atpI	-117.732	-117.941	0.209169
17	atpI	-248.385	-251.458	3.07358
18	atpI	-104.446	-105.405	0.958742
19	atpI	-172.102	-176.083	3.98095
20	atpI	-154.248	-152.727	-1.52162
21	atpI	-5.9434	-5.93794	-0.005462
22	atpI	-37.0656	-36.9864	-0.079183
23	atpI	-10.9091	-10.8991	-0.010059
24	atpI	-33.1363	-33.0341	-0.102202
25	atpI	-20.0679	-20.0418	-0.026159
26	atpI	-153.71	-149.706	-4.00416
27	atpI	-101.093	-95.4536	-5.63957
28	atpI	-49.7792	-50.0356	0.256406
29	atpI	-44.1366	-44.0622	-0.074465
30	atpI	-200.339	-194.91	-5.42911
31	atpI	-9.64328	-9.6331	-0.010184
32	atpI	-139.398	-142.414	3.016
33	atpI	-283.455	-285.254	1.79984
34	atpI	-162.27	-161.98	-0.290073
35	atpI	-75.0442	-75.4347	0.39052
36	atpI	-287.276	-285.237	-2.03907
37	atpI	-322.544	-319.56	-2.98359
38	atpI	-130.991	-131.449	0.458331
39	atpI	-195.667	-194.721	-0.945781
40	atpI	-185.379	-186.863	1.48442
41	atpI	-191.744	-188.457	-3.28793
42	atpI	-129.41	-126.42	-2.98957
43	atpI	-63.7035	-64.1244	0.420911
44	atpI	-226.405	-222.333	-4.07201
45	atpI	-195.893	-195.9	0.006016
46	atpI	-22.5875	-22.5478	-0.03965
47	atpI	-96.7467	-97.2079	0.461225
48	atpI	-209.536	-209.785	0.248505
49	atpI	-5.45372	-5.44758	-0.006135
50	atpI	-41.3874	-41.2293	-0.158068
51	atpI	-118.849	-117.531	-1.31786
52	atpI	-102.414	-105.635	3.22124
53	atpI	-4.59337	-4.58885	-0.004517
54	atpI	-89.5548	-88.0764	-1.47839
55	atpI	-127.717	-127.154	-0.562835
56	atpI	-45.1114	-45.0499	-0.061549
57	atpI	-15.8768	-15.8657	-0.011171
58	atpI	-49.0505	-48.846	-0.204499
59	atpI	-56.9005	-54.3841	-2.51636
60	atpI	-52.1836	-51.8672	-0.316433
61	atpI	-35.0311	-35.1446	0.113533
62	atpI	-39.0187	-38.8117	-0.206957
63	atpI	-52.4331	-52.3409	-0.092204
64	atpI	-54.5299	-54.7129	0.182931
65	atpI	-42.0208	-41.9284	-0.092403
66	atpI	-5.45372	-5.44758	-0.006135
67	atpI	-45.8784	-44.0788	-1.79958
68	atpI	-20.5802	-20.7096	0.129392
69	atpI	-51.6782	-50.0276	-1.65064
70	atpI	-158.857	-158.328	-0.52911
71	atpI	-117.904	-119.363	1.45805
72	atpI	-53.7484	-53.7997	0.0513
73	atpI	-157.365	-156.512	-0.853573
74	atpI	-230.876	-232.386	1.51031
75	atpI	-12.4816	-12.4695	-0.012023
76	atpI	-30.5034	-28.8961	-1.60726
77	atpI	-33.5084	-33.572	0.06361
78	atpI	-54.8592	-54.8068	-0.0524
79	atpI	-81.1072	-80.8419	-0.26531
80	atpI	-11.1109	-11.2493	0.138437
81	atpI	-29.2533	-29.181	-0.072299
82	atpI	-88.6491	-88.4537	-0.195321
83	atpI	-12.6641	-12.6568	-0.00728
84	atpI	-26.535	-26.5433	0.008372
85	atpI	-5.09475	-5.09033	-0.004419
86	atpI	-61.3263	-61.3865	0.06019
87	atpI	-31.3878	-31.3123	-0.075463
88	atpI	-53.0124	-53.3338	0.321417
89	atpI	-34.8659	-34.8828	0.016978
90	atpI	-11.6536	-11.6904	0.036738
91	atpI	-6.00457	-6.00089	-0.003682
92	atpI	-48.463	-48.413	-0.050057
93	atpI	-4.5154	-4.51164	-0.00376
94	atpI	-4.67716	-4.67173	-0.005439
95	atpI	-4.22971	-4.22535	-0.004362
96	atpI	-184.252	-181.65	-2.6026
97	atpI	-4.67759	-4.67394	-0.003644
98	atpI	-32.7072	-32.7479	0.040724
99	atpI	-132.057	-131.922	-0.134885
100	atpI	-134.824	-134.961	0.137515
101	atpI	-76.8617	-76.8734	0.011691
102	atpI	-25.8051	-25.7675	-0.03753
103	atpI	-77.4756	-78.108	0.632468
104	atpI	-4.67759	-4.67394	-0.003644
105	atpI	-126.757	-131.445	4.68788
106	atpI	-27.987	-28.0028	0.015825
107	atpI	-4.59337	-4.58885	-0.004517
108	atpI	-4.22971	-4.22535	-0.004362
109	atpI	-44.405	-37.4299	-6.97513
110	atpI	-4.67716	-4.67173	-0.005439
111	atpI	-4.67759	-4.67394	-0.003644
112	atpI	-5.17506	-5.169	-0.006064
113	atpI	-25.9105	-25.8379	-0.072676
114	atpI	-4.90902	-4.90444	-0.004585
115	atpI	-5.14721	-5.14035	-0.006863
116	atpI	-5.38015	-5.3743	-0.005858
117	atpI	-5.17506	-5.169	-0.006064
118	atpI	-5.17506	-5.169	-0.006064
119	atpI	-45.0843	-45.1422	0.057848
120	atpI	-65.918	-66.2239	0.305898
121	atpI	-4.22971	-4.22535	-0.004362
122	atpI	-11.664	-11.6545	-0.009518
123	atpI	-18.5818	-18.5234	-0.058364
124	atpI	-19.4528	-19.3891	-0.063702
125	atpI	-5.18057	-5.17453	-0.006037
126	atpI	-5.17919	-5.17228	-0.006913
127	atpI	-149.745	-148.804	-0.941039
128	atpI	-76.987	-77.2346	0.247568
129	atpI	-5.23439	-5.23027	-0.004121
130	atpI	-5.09876	-5.09437	-0.00439
131	atpI	-42.0157	-41.96	-0.055745
132	atpI	-26.7878	-26.786	-0.001812
133	atpI	-4.51882	-4.5151	-0.003726
134	atpI	-128.951	-130.813	1.86185
135	atpI	-208.406	-204.741	-3.66523
136	atpI	-13.9738	-13.9606	-0.01313
137	atpI	-44.2504	-44.3599	0.109472
138	atpI	-4.51882	-4.5151	-0.003726
139	atpI	-117.438	-119.223	1.7854
140	atpI	-165.306	-164.147	-1.15975
141	atpI	-11.3859	-11.3751	-0.010779
142	atpI	-5.09876	-5.09437	-0.00439
143	atpI	-127.962	-136.759	8.79655
144	atpI	-40.4895	-40.8877	0.398191
145	atpI	-5.23439	-5.23027	-0.004121
146	atpI	-108.819	-109.442	0.623196
147	atpI	-202.83	-201.826	-1.00495
148	atpI	-4.68091	-4.67729	-0.003611
149	atpI	-57.6515	-57.7872	0.135614
150	atpI	-4.23369	-4.22936	-0.004331
151	atpI	-24.0199	-24.1362	0.116267
152	atpI	-4.68091	-4.67729	-0.003611
153	atpI	-15.3257	-15.3451	0.019415
154	atpI	-13.2811	-13.2653	-0.015818
155	atpI	-108.68	-110.578	1.8986
156	atpI	-4.23369	-4.22936	-0.004331
157	atpI	-4.59748	-4.59299	-0.004487
158	atpI	-4.91319	-4.90864	-0.004556
159	atpI	-37.6231	-37.5797	-0.043364
160	atpI	-46.8184	-46.8717	0.05331
161	atpI	-4.80142	-4.79646	-0.004961
162	atpI	-4.68091	-4.67729	-0.003611
163	atpI	-12.0396	-12.0287	-0.010852
164	atpI	-5.17919	-5.17228	-0.006913
165	atpI	-4.23369	-4.22936	-0.004331
166	atpI	-24.2742	-24.2482	-0.025985
167	atpI	-5.09876	-5.09437	-0.00439
168	atpI	-4.87552	-4.87089	-0.004624
169	atpI	-4.23369	-4.22936	-0.004331
170	atpI	-5.09876	-5.09437	-0.00439
171	atpI	-4.51882	-4.5151	-0.003726
172	atpI	-5.38547	-5.37964	-0.00583
173	atpI	-30.6668	-30.5436	-0.123196
174	atpI	-11.4681	-11.45	-0.018145
175	atpI	-4.68211	-4.6767	-0.005412
176	atpI	-11.0317	-11.014	-0.017626
177	atpI	-4.59748	-4.59299	-0.004487
178	atpI	-4.23369	-4.22936	-0.004331
179	atpI	-15.7142	-15.7365	0.022304
180	atpI	-22.9068	-22.8715	-0.035314
181	atpI	-69.4382	-69.6693	0.231117
182	atpI	-4.9908	-4.98433	-0.006472
183	atpI	-4.23369	-4.22936	-0.004331
184	atpI	-82.9419	-83.7709	0.828977
185	atpI	-136.999	-136.364	-0.63489
186	atpI	-4.23369	-4.22936	-0.004331
187	atpI	-11.2557	-11.2491	-0.006667
188	atpI	-4.68091	-4.67729	-0.003611
189	atpI	-16.8787	-16.8536	-0.025146
190	atpI	-103.996	-108.415	4.41935
191	atpI	-116.064	-116.085	0.021646
192	atpI	-4.68091	-4.67729	-0.003611
193	atpI	-45.5049	-45.0289	-0.475998
194	atpI	-4.68091	-4.67729	-0.003611
195	atpI	-106.781	-102.378	-4.40294
196	atpI	-31.0362	-22.6435	-8.3927
197	atpI	-36.1352	-28.2243	-7.91085
198	atpI	-4.23369	-4.22936	-0.004331
199	atpI	-4.51882	-4.5151	-0.003726
200	atpI	-69.7667	-69.766	-0.000678
201	atpI	-5.09876	-5.09437	-0.00439
202	atpI	-13.0977	-13.0537	-0.043986
203	atpI	-13.6255	-13.5809	-0.044585
204	atpI	-68.5461	-68.666	0.119814
205	atpI	-11.2543	-11.2438	-0.010463
206	atpI	-5.45929	-5.45318	-0.006108
207	atpI	-10.8635	-10.8571	-0.006365
208	atpI	-4.23369	-4.22936	-0.004331
209	atpI	-17.7837	-18.2076	0.423871
210	atpI	-5.09876	-5.09437	-0.00439
211	atpI	-50.1075	-50.9299	0.822368
212	atpI	-5.18057	-5.17453	-0.006037
213	atpI	-4.23369	-4.22936	-0.004331
214	atpI	-19.2496	-19.4808	0.231126
215	atpI	-23.2436	-23.2098	-0.033799
216	atpI	-17.6394	-17.6304	-0.008976
217	atpI	-5.23439	-5.23027	-0.004121
218	atpI	-5.15346	-5.14663	-0.006835
219	atpI	-13.9823	-13.9464	-0.035915
220	atpI	-4.59748	-4.59299	-0.004487
221	atpI	-101.079	-95.4723	-5.60642
222	atpI	-142.226	-140.186	-2.03968
223	atpI	-27.933	-27.5721	-0.360837
224	atpI	-102.737	-101.015	-1.7221
225	atpI	-22.6239	-22.6077	-0.016214
226	psaB	-33.7675	-33.8787	0.111176
227	psaB	-72.0848	-71.5124	-0.57246
228	psaB	-84.9578	-84.8828	-0.075038
229	psaB	-41.9873	-41.9231	-0.064208
230	psaB	-19.6257	-19.6903	0.064635
231	psaB	-11.6158	-11.7283	0.112472
232	psaB	-58.8944	-58.9936	0.099211
233	psaB	-5.09521	-5.09062	-0.004589
234	psaB	-18.0137	-18.0365	0.022842
235	psaB	-55.029	-51.9109	-3.11804
236	psaB	-49.7312	-49.8993	0.168035
237	psaB	-14.9474	-14.8967	-0.050747
238	psaB	-65.9437	-65.8941	-0.049642
239	psaB	-66.8499	-66.9094	0.059547
240	psaB	-4.9095	-4.90474	-0.00476
241	psaB	-20.7994	-20.2527	-0.546671
242	psaB	-5.17569	-5.1694	-0.006296
243	psaB	-10.9445	-10.9635	0.01908
244	psaB	-13.707	-13.727	0.019988
245	psaB	-62.0951	-62.2683	0.17321
246	psaB	-6.00496	-6.00114	-0.003822
247	psaB	-109.021	-112.314	3.29269
248	psaB	-20.1161	-20.0737	-0.042336
249	psaB	-60.9515	-61.0315	0.079977
250	psaB	-12.3316	-12.3513	0.019713
251	psaB	-82.3992	-79.0451	-3.35416
252	psaB	-35.8714	-35.6639	-0.207514
253	psaB	-5.94397	-5.9383	-0.005671
254	psaB	-4.9095	-4.90474	-0.00476
255	psaB	-5.09521	-5.09062	-0.004589
256	psaB	-25.1677	-25.1595	-0.008199
257	psaB	-41.9617	-41.9819	0.020165
258	psaB	-13.3973	-13.4171	0.019777
259	psaB	-9.77171	-9.79028	0.018578
260	psaB	-67.6402	-67.5349	-0.10533
261	psaB	-85.7848	-90.1306	4.34581
262	psaB	-45.2803	-45.1959	-0.084439
263	psaB	-4.55	-4.54556	-0.004443
264	psaB	-55.0785	-55.1506	0.072069
265	psaB	-177.979	-179.189	1.21084
266	psaB	-17.7974	-17.8256	0.028169
267	psaB	-5.23104	-5.22673	-0.004311
268	psaB	-46.3926	-46.3552	-0.037446
269	psaB	-32.8487	-32.8234	-0.025329
270	psaB	-13.6359	-13.6105	-0.025404
271	psaB	-5.09521	-5.09062	-0.004589
272	psaB	-10.7299	-10.7243	-0.005611
273	psaB	-5.1736	-5.16639	-0.007209
274	psaB	-5.94397	-5.9383	-0.005671
275	psaB	-5.09521	-5.09062	-0.004589
276	psaB	-4.51579	-4.51189	-0.003903
277	psaB	-5.45436	-5.44799	-0.00637
278	psaB	-12.6457	-16.9006	4.25487
279	psaB	-45.9423	-45.7978	-0.144544
280	psaB	-60.9926	-63.1425	2.1499
281	psaB	-5.14792	-5.14079	-0.007127
282	psaB	-5.09521	-5.09062	-0.004589
283	psaB	-16.6923	-16.6684	-0.023888
284	psaB	-6.00496	-6.00114	-0.003822
285	psaB	-22.8647	-22.8658	0.001081
286	psaB	-54.6885	-54.8486	0.16013
287	psaB	-12.3899	-12.3803	-0.00954
288	psaB	-34.0463	-34.001	-0.04531
289	psaB	-11.6085	-11.5886	-0.01989
290	psaB	-14.4742	-14.4635	-0.010656
291	psaB	-11.5823	-11.6015	0.01924
292	psaB	-4.98555	-4.9788	-0.006749
293	psaB	-25.7749	-28.7839	3.00899
294	psaB	-29.08	-29.06	-0.020008
295	psaB	-5.45436	-5.44799	-0.00637
296	psaB	-4.51579	-4.51189	-0.003903
297	psaB	-5.38077	-5.37468	-0.006083
298	psaB	-5.09521	-5.09062	-0.004589
299	psaB	-54.1631	-47.4619	-6.7012
300	psaB	-128.7	-128.883	0.183191
301	psaB	-6.00496	-6.00114	-0.003822
302	psaB	-159.889	-155.298	-4.59052
303	psaB	-214.448	-215.524	1.07574
304	psaB	-33.8806	-34.1593	0.278673
305	psaB	-4.67797	-4.67419	-0.003784
306	psaB	-90.1754	-90.8635	0.688098
307	psaB	-26.6756	-26.6638	-0.011812
308	psaB	-89.7448	-91.2506	1.50574
309	psaB	-4.87177	-4.86694	-0.00483
310	psaB	-4.67797	-4.67419	-0.003784
311	psaB	-16.9803	-16.8883	-0.091973
312	psaB	-4.67773	-4.67208	-0.005648
313	psaB	-5.94397	-5.9383	-0.005671
314	psaB	-49.3288	-48.4587	-0.870142
315	psaB	-5.15004	-5.14293	-0.007109
316	psaB	-34.6931	-34.7236	0.030485
317	psaB	-4.91091	-4.90617	-0.004745
318	psaB	-24.0599	-23.9967	-0.063266
319	psaB	-26.5318	-26.472	-0.059758
320	psaB	-5.09657	-5.09199	-0.004573
321	psaB	-4.51696	-4.51307	-0.003887
322	psaB	-33.5883	-33.5282	-0.060168
323	psaB	-84.2258	-81.6054	-2.62039
324	psaB	-4.67941	-4.67377	-0.005632
325	psaB	-44.8494	-43.9725	-0.876943
326	psaB	-75.1143	-75.563	0.448712
327	psaB	-10.6423	-10.6354	-0.006847
328	psaB	-35.062	-32.7189	-2.34311
329	psaB	-9.65168	-9.64142	-0.010264
330	psaB	-25.9396	-25.8812	-0.058409
331	psaB	-33.2428	-33.3752	0.13238
332	psaB	-25.0819	-25.1597	0.077874
333	psaB	-46.0041	-45.8516	-0.152478
334	psaB	-168.352	-168.403	0.050223
335	psaB	-75.2	-73.7778	-1.42226
336	psaB	-10.9712	-10.9617	-0.00953
337	psaB	-15.1562	-15.1456	-0.010583
338	psaB	-11.5726	-11.5921	0.019522
339	psaB	-13.7863	-13.7988	0.012457
340	psaB	-159.957	-155.602	-4.35516
341	psaB	-40.0928	-40.0957	0.002886
342	psaB	-5.17574	-5.16855	-0.00719
343	psaB	-4.51696	-4.51307	-0.003887
344	psaB	-42.4467	-42.3503	-0.096385
345	psaB	-5.23232	-5.22803	-0.004295
346	psaB	-31.3645	-31.6253	0.260743
347	psaB	-19.8827	-19.8506	-0.032107
348	psaB	-6.00784	-6.00407	-0.003776
349	psaB	-32.2104	-32.1954	-0.015023
350	psaB	-5.18045	-5.1742	-0.006245
351	psaB	-35.6985	-35.685	-0.013511
352	psaB	-4.51875	-4.51489	-0.003857
353	psaB	-143.92	-143.853	-0.06658
354	psaB	-20.1073	-20.0938	-0.013536
355	psaB	-115.127	-114.997	-0.129474
356	psaB	-36.389	-36.3677	-0.021341
357	psaB	-194.954	-193.848	-1.10607
358	psaB	-78.8625	-79.6414	0.778916
359	psaB	-4.2336	-4.22911	-0.004483
360	psaB	-60.1182	-60.5349	0.416719
361	psaB	-265.02	-268.144	3.12345
362	psaB	-58.9984	-59.1544	0.155982
363	psaB	-52.8276	-57.0401	4.21244
364	psaB	-148.151	-148.443	0.292344
365	psaB	-5.09867	-5.09413	-0.004542
366	psaB	-4.2336	-4.22911	-0.004483
367	psaB	-176.965	-177.496	0.530181
368	psaB	-149.059	-149.563	0.503833
369	psaB	-208.018	-203.354	-4.66489
370	psaB	-117.264	-124.341	7.07682
371	psaB	-163.303	-165.844	2.54113
372	psaB	-213.727	-214.69	0.96271
373	psaB	-121.445	-121.07	-0.374706
374	psaB	-12.0837	-12.0748	-0.00895
375	psaB	-55.835	-55.1872	-0.647832
376	psaB	-49.4857	-49.4273	-0.05839
377	psaB	-4.51875	-4.51489	-0.003857
378	psaB	-11.754	-11.7708	0.016836
379	psaB	-9.47502	-9.49378	0.018765
380	psaB	-5.94825	-5.94263	-0.005623
381	psaB	-18.3424	-18.3503	0.007926
382	psaB	-24.1402	-24.1359	-0.004303
383	psaB	-29.7787	-29.7129	-0.065855
384	psaB	-156.879	-156.839	-0.040524
385	psaB	-44.2587	-44.1974	-0.061232
386	psaB	-126.744	-128.388	1.64314
387	psaB	-4.68582	-4.68203	-0.003789
388	psaB	-138.488	-139.374	0.886277
389	psaB	-79.5222	-79.7439	0.221652
390	psaB	-61.1978	-60.406	-0.791854
391	psaB	-11.7666	-11.7833	0.016721
392	psaB	-5.10473	-5.10011	-0.004622
393	psaB	-4.80817	-4.80294	-0.005231
394	psaB	-29.8585	-29.9481	0.089656
395	psaB	-4.68947	-4.68376	-0.005712
396	psaB	-4.60358	-4.59886	-0.004727
397	psaB	-12.9641	-12.9398	-0.024349
398	psaB	-16.6724	-16.6613	-0.011157
399	psaB	-4.23959	-4.23503	-0.00456
400	psaB	-5.3934	-5.38724	-0.006158
401	psaB	-5.95574	-5.95	-0.005736
402	psaB	-5.95574	-5.95	-0.005736
403	psaB	-4.23959	-4.23503	-0.00456
404	psaB	-110.914	-108.069	-2.84504
405	psaB	-26.969	-26.4632	-0.50584
406	psaB	-4.23959	-4.23503	-0.00456
407	psaB	-5.10473	-5.10011	-0.004622
408	psaB	-4.52389	-4.51998	-0.003911
409	psaB	-48.1577	-48.2891	0.131338
410	psaB	-5.1886	-5.1813	-0.007305
411	psaB	-5.1886	-5.1813	-0.007305
412	psaB	-18.9842	-19.0512	0.067021
413	psaB	-13.1625	-13.1383	-0.024202
414	psaB	-6.01288	-6.00905	-0.003828
415	psaB	-50.2696	-45.8242	-4.44543
416	psaB	-4.52389	-4.51998	-0.003911
417	psaB	-5.95574	-5.95	-0.005736
418	psaB	-4.23959	-4.23503	-0.00456
419	psaB	-89.2512	-88.9181	-0.33313
420	psaB	-5.95574	-5.95	-0.005736
421	psaB	-10.673	-10.6482	-0.024746
422	psaB	-4.68947	-4.68376	-0.005712
423	psaB	-5.16278	-5.15556	-0.007221
424	psaB	-4.68582	-4.68203	-0.003789
425	psaB	-61.2326	-61.2268	-0.005755
426	psaB	-74.5728	-78.2806	3.70785
427	psaB	-4.88181	-4.87693	-0.004873
428	psaB	-4.52389	-4.51998	-0.003911
429	psaB	-182.195	-182.101	-0.09414
430	psaB	-61.852	-61.8686	0.016575
431	psaB	-45.1481	-46.2044	1.05633
432	psaB	-130.494	-117.626	-12.8671
433	psaB	-6.01288	-6.00905	-0.003828
434	psaB	-83.5505	-83.6199	0.069412
435	psaB	-5.3934	-5.38724	-0.006158
436	psaB	-47.7719	-47.8087	0.036749
437	psaB	-25.4088	-25.6218	0.213003
438	psaB	-100.275	-92.2332	-8.0414
439	psaB	-164.141	-167.555	3.41384
440	psaB	-115.212	-114.43	-0.781919
441	psaB	-4.68582	-4.68203	-0.003789
442	psaB	-13.7917	-13.778	-0.013685
443	psaB	-4.68582	-4.68203	-0.003789
444	psaB	-187.805	-184.507	-3.29787
445	psaB	-16.4	-16.2218	-0.178195
446	psaB	-4.23959	-4.23503	-0.00456
447	psaB	-202.595	-201.33	-1.26568
448	psaB	-23.4912	-23.5308	0.039626
449	psaB	-24.0367	-23.9855	-0.051199
450	psaB	-41.9955	-42.6303	0.634777
451	psaB	-136.576	-140.126	3.54921
452	psaB	-4.52389	-4.51998	-0.003911
453	psaB	-86.7115	-86.7835	0.071973
454	psaB	-6.01288	-6.00905	-0.003828
455	psaB	-114.154	-114.469	0.315082
456	psaB	-168.979	-166.98	-1.99888
457	psaB	-5.24	-5.23566	-0.004334
458	psaB	-59.0212	-56.5815	-2.43975
459	psaB	-126.919	-129.208	2.28854
460	psaB	-63.3826	-63.4152	0.032609
461	psaB	-58.4218	-58.115	-0.306819
462	psaB	-4.91939	-4.91459	-0.0048
463	psaB	-173.084	-170.011	-3.07283
464	psaB	-250.139	-250.955	0.816288
465	psaB	-232.546	-230.52	-2.02571
466	psaB	-26.808	-26.7669	-0.041028
467	psaB	-203.858	-203.411	-0.446737
468	psaB	-19.4401	-19.4153	-0.02482
469	psaB	-163.669	-163.937	0.268423
470	psaB	-60.5218	-60.6607	0.138906
471	psaB	-196.261	-196.694	0.432867
472	psaB	-213.347	-214.354	1.00764
473	psaB	-22.8238	-22.7869	-0.036861
474	psaB	-153.609	-152.178	-1.4315
475	psaB	-4.52389	-4.51998	-0.003911
476	psaB	-202.229	-206.622	4.39247
477	psaB	-4.68947	-4.68376	-0.005712
478	psaB	-21.6973	-21.8316	0.134347
479	psaB	-4.23959	-4.23503	-0.00456
480	psaB	-5.18878	-5.1824	-0.006376
481	psaB	-5.10473	-5.10011	-0.004622
482	psaB	-64.7067	-64.911	0.204309
483	psaB	-4.52389	-4.51998	-0.003911
484	psaB	-4.52389	-4.51998	-0.003911
485	psaB	-29.6889	-29.6091	-0.079784
486	psaB	-37.3571	-35.6436	-1.71347
487	psaB	-4.68582	-4.68203	-0.003789
488	psaB	-40.2069	-40.1324	-0.074492
489	psaB	-5.18878	-5.1824	-0.006376
490	psaB	-26.001	-25.9905	-0.010467
491	psaB	-12.2555	-12.2538	-0.001684
492	psaB	-4.23959	-4.23503	-0.00456
493	psaB	-6.01288	-6.00905	-0.003828
494	psaB	-4.23959	-4.23503	-0.00456
495	psaB	-53.4669	-53.5747	0.107822
496	psaB	-4.91939	-4.91459	-0.0048
497	psaB	-4.68947	-4.68376	-0.005712
498	psaB	-5.95574	-5.95	-0.005736
499	psaB	-5.95574	-5.95	-0.005736
500	psaB	-5.95574	-5.95	-0.005736
501	psaB	-10.7177	-10.7088	-0.008966
502	psaB	-17.8659	-17.8131	-0.052783
503	psaB	-5.16278	-5.15556	-0.007221
504	psaB	-11.8292	-11.8175	-0.011715
505	psaB	-18.6887	-18.702	0.013342
506	psaB	-151.513	-151.782	0.268663
507	psaB	-5.10473	-5.10011	-0.004622
508	psaB	-21.5015	-21.5319	0.030365
509	psaB	-135.281	-135.548	0.266156
510	psaB	-4.68947	-4.68376	-0.005712
511	psaB	-4.52389	-4.51998	-0.003911
512	psaB	-16.0236	-16.0196	-0.004008
513	psaB	-54.7332	-50.7838	-3.9494
514	psaB	-5.24	-5.23566	-0.004334
515	psaB	-32.9761	-33.3384	0.362328
516	psaB	-5.18878	-5.1824	-0.006376
517	psaB	-44.7084	-44.9547	0.246296
518	psaB	-20.1183	-20.1261	0.007742
519	psaB	-23.293	-26.1243	2.8313
520	psaB	-10.2945	-10.2837	-0.010827
521	psaB	-4.52389	-4.51998	-0.003911
522	psaB	-5.95574	-5.95	-0.005736
523	psaB	-65.5911	-63.4205	-2.17055
524	psaB	-122.35	-117.224	-5.12614
525	psaB	-170.428	-171.779	1.35089
526	psaB	-85.7742	-85.301	-0.473198
527	psaB	-25.304	-25.2924	-0.011676
528	psaB	-32.5145	-32.6044	0.089856
529	psaB	-144.818	-143.128	-1.68985
530	psaB	-91.4186	-91.5192	0.100619
531	psaB	-28.1532	-28.2587	0.105517
532	psaB	-201.499	-206.305	4.80575
533	psaB	-140.217	-138.36	-1.85696
534	psaB	-37.3981	-36.393	-1.00508
535	psaB	-207.972	-208.969	0.996579
536	psaB	-47.2383	-47.3002	0.061881
537	psaB	-270.265	-266.799	-3.46635
538	psaB	-10.5158	-10.6228	0.107096
539	psaB	-215.249	-215.734	0.484556
540	psaB	-36.4116	-36.4912	0.079625
541	psaB	-5.95783	-5.9521	-0.005727
542	psaB	-122.029	-121.973	-0.055947
543	psaB	-47.4781	-47.4064	-0.071688
544	psaB	-54.1491	-54.2194	0.070222
545	psaB	-69.3614	-67.4845	-1.87693
546	psaB	-90.4284	-90.583	0.154582
547	psaB	-21.1979	-21.2016	0.003746
548	psaB	-104.699	-102.581	-2.11862
549	psaB	-5.39564	-5.38949	-0.006149
550	psaB	-52.5394	-52.1851	-0.354331
551	psaB	-12.4633	-12.4821	0.018793
552	psaB	-4.24126	-4.23671	-0.00455
553	psaB	-11.5755	-11.5949	0.019385
554	psaB	-24.7321	-19.9241	-4.80809
555	psaB	-5.46994	-5.4635	-0.006443
556	psaB	-4.24126	-4.23671	-0.00455
557	psaB	-31.8336	-31.5649	-0.26868
558	psaB	-18.6453	-18.6204	-0.024871
559	psaB	-48.1265	-54.2587	6.13226
560	psaB	-4.24126	-4.23671	-0.00455
561	psaB	-12.9126	-12.9013	-0.011285
562	psaB	-95.1783	-98.134	2.95575
563	psaB	-111.684	-111.141	-0.543364
564	psaB	-4.52532	-4.52142	-0.003897
565	psaB	-21.451	-21.6122	0.161239
566	psaB	-101.502	-101.695	0.193079
567	psaB	-180.748	-177.059	-3.68896
568	psaB	-5.19126	-5.18397	-0.007296
569	psaB	-73.1854	-71.3279	-1.85752
570	psaB	-30.5483	-30.6602	0.111935
571	psaB	-4.69155	-4.68585	-0.005703
572	psaB	-5.46994	-5.4635	-0.006443
573	psaB	-5.95783	-5.9521	-0.005727
574	psaB	-129.18	-127.779	-1.40153
575	psaB	-5.24158	-5.23725	-0.004323
576	psaB	-79.038	-76.3572	-2.68077
577	psaB	-67.2787	-67.2842	0.005504
578	psaB	-30.5598	-26.4506	-4.10916
579	psaB	-80.0368	-83.8469	3.81008
580	psaB	-5.24158	-5.23725	-0.004323
581	psaB	-11.969	-11.9557	-0.013223
582	psaB	-42.7363	-42.0305	-0.705825
583	psaB	-67.5114	-66.9131	-0.59838
584	psaB	-67.6451	-67.8746	0.229461
585	psaB	-127.844	-115.562	-12.2822
586	psaB	-4.92114	-4.91635	-0.004791
587	psaB	-45.141	-47.7639	2.62298
588	psaB	-11.0436	-11.063	0.019309
589	psaB	-47.3043	-47.5241	0.219781
590	psaB	-72.5114	-69.7441	-2.76732
591	psaB	-17.8823	-17.8633	-0.018941
592	psaB	-153.214	-157.218	4.00442
593	psaB	-4.24126	-4.23671	-0.00455
594	psaB	-5.24158	-5.23725	-0.004323
595	psaB	-50.0513	-50.0765	0.025199
596	psaB	-5.95783	-5.9521	-0.005727
597	psaB	-5.95783	-5.9521	-0.005727
598	psaB	-5.46994	-5.4635	-0.006443
599	psaB	-5.24158	-5.23725	-0.004323
600	psaB	-12.0199	-12.0133	-0.006621
601	psaB	-9.46725	-9.45712	-0.010126
602	psaB	-17.3474	-17.3856	0.038179
603	psaB	-5.10642	-5.10181	-0.004612
604	psaB	-25.4742	-25.4515	-0.022704
605	psaB	-80.8677	-79.8184	-1.04931
606	psaB	-48.2622	-53.4975	5.23527
607	psaB	-4.52532	-4.52142	-0.003897
608	psaB	-4.69155	-4.68585	-0.005703
609	psaB	-5.10642	-5.10181	-0.004612
610	psaB	-10.8253	-10.8254	9.6e-05
611	psaB	-5.95783	-5.9521	-0.005727
612	psaB	-4.52532	-4.52142	-0.003897
613	psaB	-19.3024	-14.0292	-5.27314
614	psaB	-5.16542	-5.15821	-0.007213
615	psaB	-5.10642	-5.10181	-0.004612
616	psaB	-67.6913	-67.8746	0.183318
617	psaB	-51.1755	-51.1567	-0.018823
618	psaB	-12.2518	-12.2713	0.019518
619	psaB	-9.78999	-9.80868	0.018695
620	psaB	-16.0234	-16.0041	-0.019273
621	psaB	-23.339	-23.3032	-0.035812
622	psaB	-57.6662	-57.5689	-0.097274
623	psaB	-104.167	-103.98	-0.187169
624	psaB	-145.922	-145.978	0.056336
625	psaB	-5.39564	-5.38949	-0.006149
626	psaB	-88.7582	-88.8583	0.100131
627	psaB	-93.8412	-92.9025	-0.938744
628	psaB	-5.39564	-5.38949	-0.006149
629	psaB	-5.00212	-4.99529	-0.006828
630	psaB	-96.2814	-96.3152	0.033751
631	psaB	-21.1931	-21.364	0.170973
632	psaB	-113.112	-103.1	-10.0113
633	psaB	-16.0013	-15.9859	-0.015338
634	psaB	-109.306	-108.791	-0.515076
635	psaB	-17.7435	-17.7522	0.008683
636	psaB	-9.7715	-9.79061	0.019113
637	psaB	-4.60531	-4.60059	-0.004717
638	psaB	-15.4802	-15.4893	0.009087
639	psaB	-111.403	-111.814	0.411167
640	psaB	-10.5312	-10.5168	-0.01438
641	psaB	-11.2085	-11.1978	-0.010749
642	psaB	-14.5086	-14.6787	0.17011
643	psaB	-4.24126	-4.23671	-0.00455
644	psaB	-5.19126	-5.18397	-0.007296
645	psaB	-6.01427	-6.01046	-0.003815
646	psaB	-105.15	-105.485	0.335199
647	psaB	-102.548	-102.488	-0.059194
648	psaB	-4.24126	-4.23671	-0.00455
649	psaB	-5.10642	-5.10181	-0.004612
650	psaB	-4.24126	-4.23671	-0.00455
651	psaB	-4.52532	-4.52142	-0.003897
652	psaB	-5.10642	-5.10181	-0.004612
653	psaB	-5.95783	-5.9521	-0.005727
654	psaB	-5.1911	-5.18473	-0.006368
655	psaB	-4.24126	-4.23671	-0.00455
656	psaB	-4.52532	-4.52142	-0.003897
657	psaB	-31.5923	-31.5517	-0.040563
658	psaB	-5.24158	-5.23725	-0.004323
659	psaB	-33.2528	-33.3197	0.06689
660	psaB	-5.95783	-5.9521	-0.005727
661	psaB	-5.39564	-5.38949	-0.006149
662	psaB	-4.92114	-4.91635	-0.004791
663	psaB	-27.1204	-27.0981	-0.022283
664	psaB	-89.7348	-89.5995	-0.135332
665	psaB	-105.98	-102.656	-3.32372
666	psaB	-4.69155	-4.68585	-0.005703
667	psaB	-5.10642	-5.10181	-0.004612
668	psaB	-16.8075	-16.5655	-0.241962
669	psaB	-35.2482	-35.1814	-0.066752
670	psaB	-4.6872	-4.68343	-0.003777
671	psaB	-4.60531	-4.60059	-0.004717
672	psaB	-23.6301	-23.7122	0.082142
673	psaB	-5.46994	-5.4635	-0.006443
674	psaB	-5.16542	-5.15821	-0.007213
675	psaB	-4.24126	-4.23671	-0.00455
676	psaB	-5.16542	-5.15821	-0.007213
677	psaB	-4.60531	-4.60059	-0.004717
678	psaB	-4.6872	-4.68343	-0.003777
679	psaB	-44.7941	-44.5708	-0.2233
680	psaB	-5.10642	-5.10181	-0.004612
681	psaB	-4.69155	-4.68585	-0.005703
682	psaB	-5.46994	-5.4635	-0.006443
683	psaB	-26.9132	-26.9046	-0.008645
684	psaB	-5.16542	-5.15821	-0.007213
685	psaB	-5.46994	-5.4635	-0.006443
686	psaB	-90.6496	-91.1372	0.487658
687	psaB	-110.259	-111.111	0.851287
688	psaB	-147.429	-152.088	4.65915
689	psaB	-4.52532	-4.52142	-0.003897
690	psaB	-18.5888	-18.5649	-0.023832
691	psaB	-192.118	-193.341	1.22323
692	psaB	-145.308	-144.596	-0.712061
693	psaB	-5.24158	-5.23725	-0.004323
694	psaB	-31.937	-29.3893	-2.5477
695	psaB	-72.396	-74.3109	1.91488
696	psaB	-165.592	-158.552	-7.04019
697	psaB	-42.7508	-42.8318	0.080969
698	psaB	-4.24126	-4.23671	-0.00455
699	psaB	-36.5964	-36.5521	-0.044274
700	psaB	-135.703	-132.398	-3.30527
701	psaB	-196.841	-197.041	0.20093
702	psaB	-294.16	-294.992	0.83171
703	psaB	-58.0698	-57.9631	-0.10668
704	psaB	-239.618	-238.05	-1.56777
705	psaB	-89.7691	-89.4605	-0.30863
706	psaB	-154.442	-128.814	-25.6276
707	psaB	-125.249	-125.594	0.345254
708	psaB	-191.916	-189.758	-2.15802
709	psaB	-75.9138	-75.8222	-0.091593
710	psaB	-19.8381	-19.8609	0.022798
711	psaB	-4.24126	-4.23671	-0.00455
712	psaB	-22.9679	-23.1961	0.228134
713	psaB	-33.9005	-33.8655	-0.034935
714	psaB	-6.01427	-6.01046	-0.003815
715	psaB	-20.0233	-20.011	-0.012345
716	psaB	-183.532	-182.611	-0.921431
717	psaB	-73.2997	-72.6009	-0.698763
718	psaB	-22.4845	-22.4415	-0.042964
719	psaB	-5.39564	-5.38949	-0.006149
720	psaB	-125.393	-126.913	1.5205
721	psaB	-186.288	-186.047	-0.241135
722	psaB	-186.025	-188.248	2.22235
723	psaB	-36.2278	-36.1441	-0.083635
724	psaB	-43.0052	-43.1434	0.138162
725	psaB	-10.4931	-10.4818	-0.011257
726	psaB	-5.10642	-5.10181	-0.004612
727	psaB	-22.8739	-22.8681	-0.00574
728	psaB	-132.391	-132.258	-0.132498
729	psaB	-11.3349	-11.3216	-0.013306
730	psaB	-4.52532	-4.52142	-0.003897
731	psaB	-4.6872	-4.68343	-0.003777
732	psaB	-4.52532	-4.52142	-0.003897
733	psaB	-4.92114	-4.91635	-0.004791
734	psaB	-5.10642	-5.10181	-0.004612
735	psaB	-4.24126	-4.23671	-0.00455
736	psaB	-17.6794	-17.6767	-0.00262
737	psaB	-5.95442	-5.94864	-0.005782
738	psaB	-5.95783	-5.9521	-0.005727
739	psaB	-4.69155	-4.68585	-0.005703
740	psaB	-5.16542	-5.15821	-0.007213
741	psaB	-15.5329	-15.511	-0.021943
742	psaB	-4.24126	-4.23671	-0.00455
743	psaB	-4.52532	-4.52142	-0.003897
744	psaB	-9.78419	-9.77265	-0.011539
745	psaB	-5.95783	-5.9521	-0.005727
746	psaB	-45.9049	-45.7708	-0.134134
747	psaB	-5.1911	-5.18473	-0.006368
748	psaB	-11.5744	-11.5604	-0.013977
749	psaB	-4.24126	-4.23671	-0.00455
750	psaB	-5.16542	-5.15821	-0.007213
751	psaB	-15.0757	-15.0636	-0.012065
752	psaB	-17.1764	-17.155	-0.021411
753	psaB	-4.81008	-4.80486	-0.005223
754	psaB	-4.52532	-4.52142	-0.003897
755	psaB	-4.69155	-4.68585	-0.005703
756	psaB	-4.24126	-4.23671	-0.00455
757	psaB	-4.92114	-4.91635	-0.004791
758	psaB	-4.69155	-4.68585	-0.005703
759	psaB	-4.88359	-4.87872	-0.004863
760	psaB	-10.7625	-10.7541	-0.008395
761	psaB	-5.19126	-5.18397	-0.007296
762	psaB	-11.47	-11.4738	0.003859
763	psaB	-4.24126	-4.23671	-0.00455
764	psaB	-11.1242	-11.1128	-0.011409
765	psaB	-4.6872	-4.68343	-0.003777
766	psaB	-4.92114	-4.91635	-0.004791
767	psaB	-4.81008	-4.80486	-0.005223
768	psaB	-4.81008	-4.80486	-0.005223
769	psaB	-29.988	-29.9934	0.005355
770	psaB	-5.10642	-5.10181	-0.004612
771	psaB	-4.52532	-4.52142	-0.003897
772	psaB	-16.7354	-16.6838	-0.05165
773	psaB	-43.8323	-43.8044	-0.027937
774	psaB	-5.10506	-5.10044	-0.004628
775	psaB	-4.68609	-4.6823	-0.003793
776	psaB	-6.33337	-6.32858	-0.004792
777	psaB	-4.91807	-4.9133	-0.004767
778	psaB	-4.52282	-4.51893	-0.003886
779	psaB	-4.68478	-4.68101	-0.003767
780	psaB	-4.52282	-4.51893	-0.003886
781	psaB	-4.88047	-4.87563	-0.004838
782	psaB	-4.52282	-4.51893	-0.003886
783	psaB	-4.52282	-4.51893	-0.003886
784	psaB	-5.18703	-5.1807	-0.006328
785	psaB	-6.33337	-6.32858	-0.004792
786	psaB	-4.91807	-4.9133	-0.004767
787	psaB	-5.16079	-5.15362	-0.007166
788	psaB	-5.1866	-5.17935	-0.00725
789	psaB	-30.9679	-30.9074	-0.060526
790	psaB	-58.2934	-58.5485	0.25511
791	psaB	-4.91807	-4.9133	-0.004767
792	psaB	-24.6159	-24.5279	-0.087969
793	psaB	-11.099	-11.0913	-0.007694
794	psaB	-5.2388	-5.2345	-0.004305
795	psaB	-4.23833	-4.23381	-0.004528
796	psaB	-39.2624	-39.2441	-0.018385
797	psaB	-32.0969	-32.1223	0.025417
798	psaB	-5.10346	-5.09887	-0.00459
799	psaB	-6.01182	-6.00802	-0.003804
800	psaB	-31.1387	-31.237	0.098301
801	psaB	-4.23833	-4.23381	-0.004528
802	psaB	-5.39171	-5.3856	-0.006112
803	psaB	-21.9998	-21.9556	-0.044213
804	psaB	-17.3548	-17.5276	0.172798
805	psaB	-6.01182	-6.00802	-0.003804
806	psaB	-60.5683	-60.1246	-0.443695
807	psaB	-11.8162	-11.868	0.051795
808	psaB	-15.9804	-16.007	0.026603
809	psaB	-5.2388	-5.2345	-0.004305
810	psaB	-82.8196	-83.7705	0.950898
811	psaB	-5.94668	-5.9411	-0.00558
812	psaB	-12.5179	-12.657	0.139095
813	psaB	-4.79988	-4.79479	-0.005095
814	psaB	-20.0898	-20.1371	0.047276
815	psaB	-42.1977	-42.0667	-0.130921
816	psaB	-51.6948	-54.11	2.41525
817	psaB	-41.4291	-42.1674	0.738333
818	psaB	-13.2325	-13.2664	0.033925
819	psaB	-5.4574	-5.45113	-0.00627
820	psaB	-12.618	-12.6025	-0.015555
821	psaB	-16.9126	-16.8809	-0.031719
822	psaB	-99.5928	-100.027	0.434339
823	psaB	-132.34	-131.487	-0.853411
824	psaB	-13.2789	-13.2686	-0.010272
825	psaB	-5.0974	-5.09289	-0.004511
826	psaB	-53.7904	-47.0441	-6.74631
827	psaB	-4.59608	-4.59147	-0.004611
828	psaB	-5.17705	-5.16995	-0.007097
829	psaB	-5.17705	-5.16995	-0.007097
830	psaB	-5.1787	-5.1725	-0.006198
831	psaB	-5.2331	-5.22887	-0.004236
832	psaB	-54.1199	-54.3523	0.23243
833	psaB	-17.1217	-17.2432	0.121549
834	psaB	-4.51766	-4.51383	-0.003832
835	psaB	-6.00678	-6.00303	-0.003752
836	psaB	-11.9298	-12.0558	0.12609
837	psaB	-4.87408	-4.86933	-0.00475
838	psaB	-4.91177	-4.90709	-0.004681
839	psaB	-5.2331	-5.22887	-0.004236
840	psaB	-4.23233	-4.22788	-0.004451
841	psaB	-6.00678	-6.00303	-0.003752
842	psaB	-19.6116	-19.5853	-0.026303
843	psaB	-5.38367	-5.37768	-0.005987
844	psaB	-5.17705	-5.16995	-0.007097
845	psaB	-5.17705	-5.16995	-0.007097
846	psaB	-5.4574	-5.45113	-0.00627
847	psaB	-4.23233	-4.22788	-0.004451
848	psaB	-5.15133	-5.14431	-0.007016
849	psaB	-5.38367	-5.37768	-0.005987
850	psaB	-4.51766	-4.51383	-0.003832
851	psaB	-5.2331	-5.22887	-0.004236
852	psaB	-23.9744	-24.207	0.23257
853	psaB	-12.2037	-12.3298	0.126092
854	psaB	-20.362	-20.3771	0.015075
855	psaB	-4.51766	-4.51383	-0.003832
856	psaB	-19.3643	-19.3493	-0.015028
857	psaB	-5.38367	-5.37768	-0.005987
858	psaB	-15.9635	-15.9764	0.012935
859	psaB	-11.5894	-11.5906	0.001225
860	psaB	-26.1693	-26.0934	-0.07595
861	psaB	-4.98878	-4.98213	-0.006643
862	psaB	-48.943	-49.1043	0.16125
863	psaB	-73.0794	-73.059	-0.020399
864	psaB	-6.00678	-6.00303	-0.003752
865	psaB	-180.519	-174.881	-5.63801
866	psaB	-5.0974	-5.09289	-0.004511
867	psaB	-4.23233	-4.22788	-0.004451
868	psaB	-40.5002	-40.4468	-0.053404
869	psaB	-23.5155	-23.6166	0.101125
870	psaB	-5.94668	-5.9411	-0.00558
871	psaB	-10.8166	-10.8092	-0.007466
872	psaB	-109.736	-112.497	2.76143
873	psaB	-67.0241	-64.9158	-2.10829
874	psaB	-4.67253	-4.6671	-0.005429
875	psaB	-29.4773	-29.5531	0.075806
876	psaB	-11.3525	-11.3399	-0.012568
877	psaB	-5.09097	-5.08656	-0.004418
878	psaB	-11.0973	-11.0863	-0.011032
879	psaB	-5.08819	-5.08373	-0.004468
880	psaB	-4.22597	-4.22161	-0.00436
881	psaB	-5.14134	-5.1345	-0.006845
882	psaB	-5.16697	-5.16005	-0.006924
883	psaB	-5.99965	-5.99593	-0.00372
884	psaB	-4.86509	-4.86041	-0.004679
885	psaB	-4.51037	-4.50657	-0.003797
886	psaB	-5.22507	-5.22088	-0.004184
887	psaB	-5.99965	-5.99593	-0.00372
888	psaB	-5.44558	-5.43942	-0.006155
889	psaB	-4.58734	-4.5828	-0.004545
890	psaB	-4.22387	-4.21948	-0.004391
891	psaB	-5.13806	-5.13118	-0.006883
892	psaB	-4.58734	-4.5828	-0.004545
893	psaB	-5.16701	-5.16092	-0.006084
894	psaB	-4.22387	-4.21948	-0.004391
895	psaB	-53.9428	-53.8136	-0.129117
896	psaB	-5.99965	-5.99593	-0.00372
897	psaB	-38.722	-38.7104	-0.0116
898	psaB	-5.93616	-5.93067	-0.005484
899	psaB	-36.7802	-36.797	0.016857
900	psaB	-24.195	-24.2316	0.036618
901	psaB	-12.5813	-12.6014	0.020133
902	psaB	-4.67271	-4.66903	-0.003683
903	psaB	-48.4261	-48.6011	0.175034
904	psaB	-31.3878	-31.2698	-0.118014
905	psaB	-68.215	-68.4411	0.226104
906	psaB	-74.7279	-74.8696	0.141661
907	psaB	-77.7833	-77.1067	-0.676592
908	psaB	-138.294	-137.154	-1.14046
909	psaB	-5.99965	-5.99593	-0.00372
910	psaB	-128.153	-132.918	4.76474
911	psaB	-9.76115	-9.77992	0.018767
912	psaB	-4.79025	-4.78524	-0.005012
913	psaB	-4.67271	-4.66903	-0.003683
914	psaB	-4.97621	-4.96969	-0.006519
915	psaB	-4.66993	-4.66447	-0.005461
916	psaB	-4.22387	-4.21948	-0.004391
917	psaB	-10.1928	-10.2117	0.018935
918	psaB	-5.13806	-5.13118	-0.006883
919	psaB	-19.5869	-19.5313	-0.055598
920	psaB	-5.44558	-5.43942	-0.006155
921	psaB	-4.66993	-4.66447	-0.005461
922	psaB	-4.86509	-4.86041	-0.004679
923	psaB	-28.5109	-28.49	-0.020974
924	psaB	-4.97621	-4.96969	-0.006519
925	psaB	-4.51037	-4.50657	-0.003797
926	psaB	-4.22387	-4.21948	-0.004391
927	psaB	-129.761	-129.838	0.076182
928	psaB	-5.93616	-5.93067	-0.005484
929	psaB	-11.5024	-11.4977	-0.004666
930	psaB	-76.3319	-75.1947	-1.13716
931	psaB	-85.8461	-85.6386	-0.207512
932	psaB	-4.51037	-4.50657	-0.003797
933	psaB	-22.9617	-23.0208	0.059121
934	psaB	-123.519	-126.033	2.5138
935	psaB	-99.2383	-92.6391	-6.59926
936	psaB	-5.16701	-5.16092	-0.006084
937	psaB	-5.22507	-5.22088	-0.004184
938	psaB	-11.9526	-11.9541	0.001488
939	psaB	-21.3059	-21.3289	0.022987
940	psaB	-5.08886	-5.08441	-0.004448
941	psaB	-58.9498	-58.897	-0.052781
942	psaB	-50.4239	-50.1305	-0.293409
943	psaB	-12.1731	-12.1517	-0.021395
944	psaB	-30.9932	-30.7586	-0.234659
945	psaB	-5.16321	-5.15707	-0.006142
946	psaB	-23.8957	-23.8589	-0.036824
947	psaB	-59.6325	-58.5069	-1.12568
948	psaB	-24.8226	-24.4981	-0.324488
949	psaB	-10.5453	-10.5342	-0.011094
950	psaB	-11.8867	-11.8622	-0.02454
951	psaB	-2.31182	-2.31182	0
952	psbT	-6.20934	-6.20155	-0.007785
953	psbT	-4.57868	-4.57395	-0.004739
954	psbT	-20.1413	-20.1219	-0.019424
955	psbT	-25.9578	-25.9708	0.012969
956	psbT	-22.8588	-22.8276	-0.031176
957	psbT	-14.3265	-14.3028	-0.02366
958	psbT	-24.0079	-23.9801	-0.027745
959	psbT	-25.0958	-25.046	-0.04976
960	psbT	-13.6736	-13.6535	-0.020079
961	psbT	-4.21825	-4.21372	-0.004532
962	psbT	-97.3584	-99.1462	1.78781
963	psbT	-33.0846	-33.0088	-0.075708
964	psbT	-10.9117	-10.9059	-0.005766
965	psbT	-4.21825	-4.21372	-0.004532
966	psbT	-4.50551	-4.50157	-0.003933
967	psbT	-26.6414	-29.3562	2.71484
968	psbT	-34.9475	-35.0963	0.148792
969	psbT	-5.08318	-5.07859	-0.004591
970	psbT	-5.08318	-5.07859	-0.004591
971	psbT	-13.8404	-13.9028	0.062432
972	psbT	-5.08318	-5.07859	-0.004591
973	psbT	-5.08318	-5.07859	-0.004591
974	psbT	-14.33	-14.324	-0.005997
975	psbT	-53.5613	-53.6791	0.117841
976	psbT	-13.1811	-13.2925	0.111387
977	psbT	-4.66799	-4.66418	-0.003814
978	psbT	-19.1606	-19.1231	-0.037522
979	psbF	-44.2574	-44.7972	0.539814
980	psbF	-146.864	-148.224	1.3592
981	psbF	-128.266	-129.378	1.11214
982	psbF	-120.401	-121.653	1.2519
983	psbF	-87.4286	-87.3943	-0.034358
984	psbF	-5.23135	-5.22721	-0.004134
985	psbF	-4.67823	-4.6746	-0.003628
986	psbF	-5.14842	-5.14158	-0.006838
987	psbF	-11.8875	-11.8765	-0.01092
988	psbF	-5.17613	-5.17009	-0.006041
989	psbF	-53.8831	-53.4112	-0.471872
990	psbF	-4.87211	-4.86747	-0.004634
991	psbF	-6.00522	-6.00156	-0.003665
992	psbF	-4.23048	-4.22614	-0.004343
993	psbF	-62.4205	-58.7462	-3.67433
994	psbF	-57.8533	-57.9023	0.04895
995	psbF	-5.94436	-5.93892	-0.005441
996	psbF	-65.0219	-61.4247	-3.59728
997	psbF	-50.5606	-54.739	4.17844
998	psbF	-38.3182	-38.3338	0.015569
999	psbF	-50.6197	-51.2493	0.629626
1000	psbF	-4.67823	-4.6746	-0.003628
1001	psbF	-10.3422	-10.3322	-0.009956
1002	psbF	-57.5477	-57.8009	0.253136
1003	psbF	-5.09553	-5.09112	-0.004402
1004	psbF	-5.09553	-5.09112	-0.004402
1005	psbF	-37.6471	-37.6577	0.010534
1006	psbF	-4.51607	-4.51232	-0.003743
1007	psbF	-144.921	-144.571	-0.349704
1008	psbF	-23.4882	-23.4768	-0.011465
1009	psbF	-44.8089	-44.4838	-0.325173
1010	psbF	-24.9296	-24.9283	-0.001337
1011	psbF	-21.1692	-21.1545	-0.014626
1012	psbF	-20.3191	-20.3104	-0.0087
1013	psbF	-16.9481	-16.9387	-0.009418
1014	psbF	-13.5129	-13.5038	-0.009112
1015	psbF	-41.9354	-41.8858	-0.04956
1016	psbF	-16.3597	-16.3507	-0.009031
1017	ycf4	-86.2704	-86.3707	0.100292
1018	ycf4	-86.0383	-85.931	-0.107346
1019	ycf4	-70.8414	-70.5357	-0.305727
1020	ycf4	-262.3	-256.234	-6.06623
1021	ycf4	-79.4486	-75.9956	-3.45301
1022	ycf4	-233.59	-232.278	-1.31244
1023	ycf4	-24.1214	-24.1723	0.050888
1024	ycf4	-118.159	-118.282	0.122714
1025	ycf4	-63.3449	-64.3725	1.02768
1026	ycf4	-87.1906	-86.8455	-0.345087
1027	ycf4	-237.778	-235.912	-1.86568
1028	ycf4	-91.6503	-91.9286	0.278362
1029	ycf4	-25.97	-26.109	0.139027
1030	ycf4	-110.674	-110.323	-0.350718
1031	ycf4	-165.328	-166.38	1.05242
1032	ycf4	-67.353	-66.7667	-0.586324
1033	ycf4	-116.349	-114.308	-2.04106
1034	ycf4	-268.558	-269.578	1.02009
1035	ycf4	-185.638	-185.82	0.18249
1036	ycf4	-178.058	-177.727	-0.331755
1037	ycf4	-203.603	-205.226	1.62292
1038	ycf4	-200.781	-199.952	-0.829145
1039	ycf4	-40.0689	-40.0028	-0.066124
1040	ycf4	-152.168	-153.265	1.09642
1041	ycf4	-323.476	-328.706	5.22946
1042	ycf4	-101.136	-100.997	-0.139747
1043	ycf4	-10.997	-10.9841	-0.012909
1044	ycf4	-111.265	-111.467	0.201722
1045	ycf4	-202.086	-202.271	0.185582
1046	ycf4	-133.241	-133.972	0.731518
1047	ycf4	-25.5058	-25.4224	-0.083421
1048	ycf4	-185.924	-185.973	0.048437
1049	ycf4	-147.595	-147.263	-0.331446
1050	ycf4	-60.5924	-60.518	-0.074441
1051	ycf4	-264.497	-264.944	0.446473
1052	ycf4	-27.0918	-27.0475	-0.044321
1053	ycf4	-60.8033	-61.0162	0.212881
1054	ycf4	-15.7767	-15.7547	-0.021955
1055	ycf4	-5.39229	-5.3855	-0.00679
1056	ycf4	-19.9106	-19.887	-0.0236
1057	ycf4	-61.4757	-62.876	1.40025
1058	ycf4	-53.9822	-53.8798	-0.102433
1059	ycf4	-23.7789	-23.7452	-0.033655
1060	ycf4	-175.417	-175.765	0.3481
1061	ycf4	-54.4254	-54.4876	0.06222
1062	ycf4	-5.19452	-5.18968	-0.004841
1063	ycf4	-15.0732	-14.9947	-0.078448
1064	ycf4	-214.395	-214.59	0.195284
1065	ycf4	-115.512	-115.706	0.194013
1066	ycf4	-52.7086	-52.7736	0.065012
1067	ycf4	-196.029	-195.871	-0.157885
1068	ycf4	-177.044	-175.815	-1.22893
1069	ycf4	-105.679	-105.724	0.044962
1070	ycf4	-78.9071	-79.1578	0.250756
1071	ycf4	-271.549	-271.387	-0.162138
1072	ycf4	-45.0945	-44.871	-0.223449
1073	ycf4	-76.9258	-73.8565	-3.06921
1074	ycf4	-160.975	-162.501	1.52631
1075	ycf4	-154.916	-153.262	-1.65383
1076	ycf4	-128.059	-127.86	-0.19882
1077	ycf4	-107.103	-106.45	-0.652447
1078	ycf4	-165.569	-166.19	0.621254
1079	ycf4	-89.3805	-90.082	0.701441
1080	ycf4	-168.017	-168.039	0.022
1081	ycf4	-87.0029	-86.536	-0.466949
1082	ycf4	-4.48387	-4.4794	-0.004474
1083	ycf4	-171.885	-171.274	-0.610974
1084	ycf4	-4.48387	-4.4794	-0.004474
1085	ycf4	-43.2774	-40.5139	-2.76347
1086	ycf4	-12.507	-12.4886	-0.018336
1087	ycf4	-22.0537	-22.0375	-0.016128
1088	ycf4	-51.2528	-51.5453	0.292499
1089	ycf4	-71.3282	-71.6026	0.274344
1090	ycf4	-87.838	-88.5335	0.695542
1091	ycf4	-70.0296	-70.2962	0.266575
1092	ycf4	-31.5632	-31.465	-0.098214
1093	ycf4	-4.83288	-4.82749	-0.00539
1094	ycf4	-35.7361	-35.7035	-0.032609
1095	ycf4	-19.356	-19.5671	0.211123
1096	ycf4	-60.6017	-60.5192	-0.082511
1097	ycf4	-30.215	-34.4039	4.18893
1098	ycf4	-11.7236	-11.709	-0.014603
1099	ycf4	-82.6727	-82.5369	-0.135744
1100	ycf4	-124.491	-124.054	-0.437025
1101	ycf4	-39.7609	-39.7398	-0.021099
1102	ycf4	-75.9161	-77.9746	2.05857
1103	ycf4	-73.4625	-73.297	-0.165486
1104	ycf4	-141.99	-141.885	-0.104507
1105	ycf4	-125.541	-125.283	-0.257949
1106	ycf4	-297.169	-297.093	-0.07603
1107	ycf4	-87.7446	-87.5219	-0.222718
1108	ycf4	-259.751	-259.585	-0.165757
1109	ycf4	-147.445	-144.754	-2.69053
1110	ycf4	-236.015	-235.24	-0.775125
1111	ycf4	-105.425	-105.27	-0.155291
1112	ycf4	-126.751	-125.818	-0.933026
1113	ycf4	-132.307	-131.016	-1.29098
1114	ycf4	-146.983	-147.262	0.279149
1115	ycf4	-61.2324	-61.0792	-0.15325
1116	ycf4	-122.508	-124.554	2.04592
1117	ycf4	-104.612	-105.164	0.551642
1118	ycf4	-121.543	-121.567	0.023991
1119	ycf4	-196.738	-196.815	0.076397
1120	ycf4	-168.151	-168.883	0.731345
1121	ycf4	-148.193	-148.56	0.366635
1122	ycf4	-96.5523	-95.9051	-0.647158
1123	ycf4	-176.696	-176.429	-0.267226
1124	ycf4	-81.3178	-80.7797	-0.538149
1125	ycf4	-140.653	-143.595	2.94266
1126	ycf4	-153.112	-154.417	1.30425
1127	ycf4	-173	-173.443	0.443571
1128	ycf4	-58.8039	-59.1259	0.321994
1129	ycf4	-57.4511	-57.8487	0.397563
1130	ycf4	-77.5116	-75.4531	-2.05855
1131	ycf4	-129.762	-130.891	1.12972
1132	ycf4	-129.734	-129.522	-0.211867
1133	ycf4	-171.367	-171.503	0.135547
1134	ycf4	-105.12	-105.511	0.391017
1135	ycf4	-158.23	-157.062	-1.16794
1136	ycf4	-99.7716	-99.827	0.055352
1137	ycf4	-147.387	-147.592	0.205091
1138	ycf4	-125.474	-124.708	-0.765548
1139	ycf4	-107.295	-108.107	0.811994
1140	ycf4	-158.521	-159.393	0.872112
1141	ycf4	-122.61	-122.54	-0.070261
1142	ycf4	-105.694	-105.086	-0.608429
1143	ycf4	-4.55602	-4.55077	-0.005248
1144	ycf4	-191.089	-191.674	0.585144
1145	ycf4	-106.356	-106.182	-0.173816
1146	ycf4	-39.5256	-39.6157	0.090096
1147	ycf4	-103.178	-103.217	0.038595
1148	ycf4	-140.45	-140.342	-0.108455
1149	ycf4	-45.138	-45.2073	0.069307
1150	ycf4	-17.4835	-17.4618	-0.021713
1151	ycf4	-156.098	-155.618	-0.480142
1152	ycf4	-46.7733	-47.1228	0.349586
1153	ycf4	-28.0676	-27.8622	-0.205438
1154	ycf4	-130.957	-130.423	-0.533825
1155	ycf4	-77.5412	-77.3996	-0.141595
1156	ycf4	-187.714	-185.491	-2.22296
1157	psbJ	-20.7467	-20.6927	-0.05397
1158	psbJ	-64.7524	-64.6865	-0.065853
1159	psbJ	-63.9584	-60.5343	-3.4241
1160	psbJ	-35.4665	-35.4669	0.000372
1161	psbJ	-4.52056	-4.5167	-0.003854
1162	psbJ	-4.87767	-4.87288	-0.004789
1163	psbJ	-44.5781	-44.6231	0.045012
1164	psbJ	-4.68259	-4.67885	-0.003735
1165	psbJ	-4.23571	-4.23122	-0.004485
1166	psbJ	-6.00962	-6.00584	-0.003773
1167	psbJ	-83.2087	-82.3173	-0.891398
1168	psbJ	-74.0964	-72.5127	-1.58375
1169	psbJ	-25.1771	-25.15	-0.027142
1170	psbJ	-94.8662	-93.4941	-1.37213
1171	psbJ	-148.519	-147.551	-0.967841
1172	psbJ	-147.505	-147.561	0.056528
1173	psbJ	-4.52056	-4.5167	-0.003854
1174	psbJ	-184.515	-184.249	-0.266093
1175	psbJ	-105.582	-109.639	4.05662
1176	psbJ	-60.3818	-60.385	0.003223
1177	psbJ	-163.754	-162.532	-1.22185
1178	psbJ	-166.899	-165.96	-0.938585
1179	psbJ	-62.8191	-62.608	-0.211183
1180	psbJ	-113.258	-114.541	1.28314
1181	psbJ	-185.737	-184.165	-1.57229
1182	psbJ	-111.397	-111.441	0.043805
1183	psbJ	-39.4215	-42.2104	2.78889
1184	psbJ	-5.1008	-5.09626	-0.004546
1185	psbJ	-11.9351	-11.9238	-0.011221
1186	psbJ	-74.2328	-77.5405	3.30772
1187	psbJ	-16.377	-16.342	-0.035008
1188	psbJ	-125.688	-125.586	-0.102059
1189	psbJ	-15.1315	-15.0952	-0.036316
1190	psbJ	-13.4018	-13.3675	-0.034302
1191	psbJ	-25.0274	-25.0094	-0.018047
1192	psbJ	-23.721	-23.7111	-0.00998
1193	psbJ	-25.7733	-25.7633	-0.009915
1194	psbJ	-59.717	-59.6029	-0.11412
1195	atpF	-58.829	-58.8965	0.067505
1196	atpF	-64.2517	-64.21	-0.041647
1197	atpF	-142.09	-141.66	-0.430395
1198	atpF	-31.6154	-31.5461	-0.069284
1199	atpF	-148.019	-145.853	-2.16572
1200	atpF	-67.5382	-67.5207	-0.017579
1201	atpF	-82.5363	-82.661	0.124662
1202	atpF	-93.6559	-93.8854	0.229448
1203	atpF	-50.3621	-47.791	-2.57115
1204	atpF	-10.8697	-10.8602	-0.009475
1205	atpF	-5.37246	-5.36642	-0.006045
1206	atpF	-115.521	-118.432	2.91049
1207	atpF	-80.3202	-80.3529	0.032657
1208	atpF	-5.37246	-5.36642	-0.006045
1209	atpF	-4.22393	-4.21941	-0.004515
1210	atpF	-148.878	-146.414	-2.46412
1211	atpF	-84.2379	-84.2574	0.019462
1212	atpF	-4.9763	-4.96959	-0.006704
1213	atpF	-134.439	-132.318	-2.12142
1214	atpF	-166.58	-164.815	-1.76508
1215	atpF	-135.215	-133.667	-1.54828
1216	atpF	-33.1603	-33.1104	-0.049942
1217	atpF	-154.105	-153.941	-0.163351
1218	atpF	-164.331	-164.665	0.333988
1219	atpF	-92.6169	-89.7481	-2.86884
1220	atpF	-107.555	-113.231	5.67533
1221	atpF	-71.2774	-71.4175	0.140055
1222	atpF	-181.75	-178.976	-2.77439
1223	atpF	-143.592	-142.102	-1.49026
1224	atpF	-86.8253	-86.9114	0.086171
1225	atpF	-187.097	-184.919	-2.1776
1226	atpF	-176.324	-174.956	-1.36731
1227	atpF	-72.4948	-72.5055	0.010631
1228	atpF	-25.4966	-25.4684	-0.028227
1229	atpF	-194.757	-195.144	0.387444
1230	atpF	-157.139	-156.699	-0.440162
1231	atpF	-4.86515	-4.86034	-0.004812
1232	atpF	-134.191	-131.585	-2.60611
1233	atpF	-181.304	-181.289	-0.015332
1234	atpF	-193.306	-192.031	-1.27513
1235	atpF	-32.1247	-32.2039	0.079255
1236	atpF	-163.154	-162.999	-0.154336
1237	atpF	-235.76	-234.603	-1.15739
1238	atpF	-96.1405	-92.5157	-3.62487
1239	atpF	-80.2776	-80.9158	0.638221
1240	atpF	-195.776	-196.007	0.231036
1241	atpF	-94.9469	-86.8953	-8.05164
1242	atpF	-50.5693	-50.9018	0.332559
1243	atpF	-178.29	-177.985	-0.304426
1244	atpF	-201.376	-199.576	-1.79914
1245	atpF	-75.3138	-75.1974	-0.116366
1246	atpF	-98.0183	-97.8728	-0.145512
1247	atpF	-284.115	-286.506	2.39069
1248	atpF	-126.682	-126.23	-0.452322
1249	atpF	-74.3307	-74.366	0.035302
1250	atpF	-194.982	-193.982	-0.999837
1251	atpF	-187.947	-186.53	-1.4172
1252	atpF	-153.284	-153.816	0.532894
1253	atpF	-73.8439	-73.9618	0.117909
1254	atpF	-300.153	-298.72	-1.43262
1255	atpF	-250.583	-250.208	-0.374439
1256	atpF	-60.8668	-62.9389	2.07212
1257	atpF	-220.182	-218.073	-2.10887
1258	atpF	-325.472	-325.172	-0.299533
1259	atpF	-165.495	-165.37	-0.124349
1260	atpF	-132.794	-133.252	0.458011
1261	atpF	-148.953	-148.777	-0.17585
1262	atpF	-337.656	-332.469	-5.18682
1263	atpF	-78.6536	-78.7794	0.125793
1264	atpF	-175.058	-174.04	-1.01768
1265	atpF	-251.839	-252.768	0.929225
1266	atpF	-92.3602	-92.4169	0.056722
1267	atpF	-95.0386	-94.832	-0.206602
1268	atpF	-301.879	-304.107	2.22838
1269	atpF	-182.692	-183.046	0.353958
1270	atpF	-31.578	-30.3755	-1.20246
1271	atpF	-133.181	-133.349	0.167268
1272	atpF	-224.296	-223.618	-0.678882
1273	atpF	-96.8382	-96.7151	-0.123076
1274	atpF	-123.911	-124.081	0.169618
1275	atpF	-323.152	-322.269	-0.88246
1276	atpF	-310.517	-314.578	4.06075
1277	atpF	-170.752	-171.153	0.400799
1278	atpF	-125.873	-127.375	1.5025
1279	atpF	-219.882	-221.757	1.87428
1280	atpF	-212.461	-212.971	0.509388
1281	atpF	-121.486	-119.958	-1.52753
1282	atpF	-162.66	-159.438	-3.22149
1283	atpF	-256.526	-256.69	0.164178
1284	atpF	-232.531	-233.068	0.537076
1285	atpF	-216.604	-213.29	-3.31373
1286	atpF	-222.601	-221.965	-0.636826
1287	atpF	-286.845	-285.619	-1.22631
1288	atpF	-179.765	-178.342	-1.42283
1289	atpF	-187.312	-188.151	0.83918
1290	atpF	-201.229	-198.463	-2.76688
1291	atpF	-209.056	-208.579	-0.476943
1292	atpF	-107.052	-105.636	-1.41655
1293	atpF	-185.458	-186.422	0.963419
1294	atpF	-262.466	-261.974	-0.492352
1295	atpF	-122.514	-118.33	-4.18442
1296	atpF	-48.4954	-48.3693	-0.126035
1297	atpF	-192.996	-192.931	-0.064809
1298	atpF	-220.576	-220.063	-0.512599
1299	atpF	-217.482	-220.516	3.03369
1300	atpF	-164.595	-164.661	0.066116
1301	atpF	-143.154	-141.949	-1.20439
1302	atpF	-156.637	-154.736	-1.90102
1303	atpF	-249.639	-251.263	1.62342
1304	atpF	-164.28	-163.168	-1.11196
1305	atpF	-87.7178	-87.8089	0.091109
1306	atpF	-94.5669	-93.4134	-1.15352
1307	atpF	-100.628	-98.5018	-2.12637
1308	atpF	-68.2165	-68.2216	0.005099
1309	atpF	-116.582	-114.591	-1.99059
1310	atpF	-161.782	-161.47	-0.312731
1311	atpF	-206.269	-203.31	-2.95865
1312	atpF	-129.707	-129.736	0.028814
1313	atpF	-145.664	-145.069	-0.595382
1314	atpF	-147.506	-146.872	-0.634151
1315	atpF	-219.748	-219.945	0.19623
1316	atpF	-165.16	-164.139	-1.02135
1317	atpF	-126.775	-124.381	-2.39411
1318	atpF	-156.999	-156.752	-0.247239
1319	atpF	-267.983	-267.697	-0.285771
1320	atpF	-188.459	-189.001	0.542248
1321	atpF	-85.0053	-85.0247	0.019421
1322	atpF	-133.068	-134.546	1.47802
1323	atpF	-278.94	-277.206	-1.73458
1324	atpF	-182.025	-183.3	1.27537
1325	atpF	-59.8791	-58.9747	-0.904424
1326	atpF	-181.773	-178.211	-3.56154
1327	atpF	-203.277	-204.329	1.05168
1328	atpF	-127.342	-127.566	0.223795
1329	atpF	-138.056	-135.8	-2.25617
1330	atpF	-155.155	-158.496	3.34118
1331	atpF	-173.973	-174.217	0.244316
1332	atpF	-173.592	-173.323	-0.269018
1333	atpF	-71.587	-71.779	0.192028
1334	psbN	-29.1462	-29.1208	-0.025366
1335	psbN	-84.9529	-85.4903	0.537372
1336	psbN	-111.772	-111.999	0.226685
1337	psbN	-128.044	-126.28	-1.76406
1338	psbN	-59.9681	-60.0069	0.03883
1339	psbN	-83.2451	-83.7434	0.498271
1340	psbN	-48.3481	-50.5105	2.16244
1341	psbN	-108.885	-106.434	-2.45094
1342	psbN	-104.727	-102.925	-1.80189
1343	psbN	-95.3797	-96.0812	0.701503
1344	psbN	-12.0122	-12.0089	-0.003247
1345	psbN	-65.1772	-66.8414	1.66418
1346	psbN	-154.475	-159.095	4.61989
1347	psbN	-75.0714	-75.1551	0.08374
1348	psbN	-99.7881	-99.3932	-0.394907
1349	psbN	-47.0961	-47.0559	-0.040229
1350	psbN	-106.719	-108.312	1.59309
1351	psbN	-37.9289	-37.8624	-0.066503
1352	psbN	-112.353	-111.835	-0.517879
1353	psbN	-5.18713	-5.18088	-0.006246
1354	psbN	-97.2762	-97.1705	-0.10573
1355	psbN	-5.23887	-5.23462	-0.00425
1356	psbN	-30.2357	-30.1716	-0.064098
1357	psbN	-88.4851	-90.105	1.61982
1358	psbN	-5.23887	-5.23462	-0.00425
1359	psbN	-129.499	-132.632	3.13358
1360	psbN	-34.98	-35.0766	0.096576
1361	psbN	-5.10353	-5.099	-0.004532
1362	psbN	-4.52288	-4.51904	-0.003836
1363	psbN	-48.9527	-49.0092	0.056534
1364	psbN	-70.8141	-70.6656	-0.148523
1365	psbN	-40.3541	-40.277	-0.077125
1366	psbN	-145.798	-145.904	0.10603
1367	psbN	-196.647	-196.55	-0.09756
1368	psbN	-11.6708	-11.6621	-0.008631
1369	psbN	-26.3238	-26.4427	0.118947
1370	psbN	-15.9935	-15.9852	-0.008339
1371	psbN	-12.8076	-12.797	-0.010631
1372	psbN	-5.10353	-5.099	-0.004532
1373	psbN	-51.5464	-51.4562	-0.090218
1374	psbN	-28.1531	-28.2561	0.103019
1375	psbN	-13.412	-13.4038	-0.008121
1376	psbN	-21.0389	-20.9953	-0.043589
1377	psbN	-31.929	-31.8659	-0.06306
1378	psbB	-6.19169	-6.18483	-0.006864
1379	psbB	-23.5434	-23.5019	-0.0415
1380	psbB	-4.205	-4.20093	-0.004071
1381	psbB	-4.65681	-4.65336	-0.003449
1382	psbB	-5.98361	-5.98013	-0.003484
1383	psbB	-33.3438	-33.4198	0.076037
1384	psbB	-4.84507	-4.84075	-0.004324
1385	psbB	-4.94843	-4.94246	-0.00597
1386	psbB	-5.91283	-5.9078	-0.005038
1387	psbB	-12.3824	-12.2758	-0.106646
1388	psbB	-10.3869	-10.3758	-0.011156
1389	psbB	-10.102	-10.0955	-0.006511
1390	psbB	-11.4303	-11.4227	-0.007607
1391	psbB	-5.34738	-5.34199	-0.005391
1392	psbB	-4.88317	-4.8789	-0.004265
1393	psbB	-4.65681	-4.65336	-0.003449
1394	psbB	-4.49398	-4.49042	-0.003555
1395	psbB	-4.84507	-4.84075	-0.004324
1396	psbB	-10.9216	-10.918	-0.003575
1397	psbB	-11.6648	-11.6493	-0.015543
1398	psbB	-93.4224	-94.0893	0.66691
1399	psbB	-4.94843	-4.94246	-0.00597
1400	psbB	-5.91283	-5.9078	-0.005038
1401	psbB	-37.0313	-37.4681	0.436863
1402	psbB	-6.19169	-6.18483	-0.006864
1403	psbB	-5.91283	-5.9078	-0.005038
1404	psbB	-18.3733	-18.3503	-0.023081
1405	psbB	-107.572	-109.086	1.51366
1406	psbB	-4.205	-4.20093	-0.004071
1407	psbB	-4.94843	-4.94246	-0.00597
1408	psbB	-79.0653	-79.2276	0.162358
1409	psbB	-4.49398	-4.49042	-0.003555
1410	psbB	-5.98361	-5.98013	-0.003484
1411	psbB	-4.64667	-4.64165	-0.005018
1412	psbB	-4.49398	-4.49042	-0.003555
1413	psbB	-32.7362	-32.9271	0.19084
1414	psbB	-11.0748	-11.064	-0.010714
1415	psbB	-34.3849	-38.2408	3.85596
1416	psbB	-41.6101	-41.6456	0.035507
1417	psbB	-12.0546	-12.0462	-0.008428
1418	psbB	-4.57621	-4.57187	-0.004342
1419	psbB	-27.4172	-27.3718	-0.045343
1420	psbB	-68.9595	-67.308	-1.65151
1421	psbB	-46.7143	-47.2498	0.535481
1422	psbB	-5.07796	-5.07371	-0.004253
1423	psbB	-4.89162	-4.88722	-0.004405
1424	psbB	-17.7049	-17.8496	0.144682
1425	psbB	-11.2228	-11.2139	-0.008925
1426	psbB	-9.32668	-9.31621	-0.010476
1427	psbB	-35.8131	-35.9645	0.151318
1428	psbB	-53.5272	-53.1059	-0.421317
1429	psbB	-11.3757	-11.3662	-0.009531
1430	psbB	-11.4561	-11.4375	-0.018638
1431	psbB	-4.66364	-4.6601	-0.003543
1432	psbB	-18.3394	-18.3328	-0.006582
1433	psbB	-13.8844	-13.8748	-0.00965
1434	psbB	-13.6284	-13.625	-0.003346
1435	psbB	-5.43059	-5.42474	-0.005848
1436	psbB	-4.50102	-4.49737	-0.003652
1437	psbB	-25.5993	-25.6105	0.011138
1438	psbB	-5.07796	-5.07371	-0.004253
1439	psbB	-4.96029	-4.9541	-0.006192
1440	psbB	-23.4805	-23.5794	0.098976
1441	psbB	-4.66364	-4.6601	-0.003543
1442	psbB	-5.07796	-5.07371	-0.004253
1443	psbB	-46.8252	-46.9881	0.162893
1444	psbB	-17.9597	-17.9425	-0.017185
1445	psbB	-4.86197	-4.85705	-0.004919
1446	psbB	-19.7574	-17.952	-1.80542
1447	psbB	-4.50783	-4.50383	-0.004001
1448	psbB	-92.6336	-92.6046	-0.029078
1449	psbB	-5.15902	-5.15172	-0.007307
1450	psbB	-5.99717	-5.99325	-0.00392
1451	psbB	-26.4527	-26.4494	-0.003228
1452	psbB	-45.021	-45.0803	0.059361
1453	psbB	-5.99717	-5.99325	-0.00392
1454	psbB	-89.7972	-87.7677	-2.02951
1455	psbB	-35.0039	-35.1251	0.121147
1456	psbB	-123.725	-123.784	0.058619
1457	psbB	-25.531	-25.5101	-0.020886
1458	psbB	-61.7471	-60.9374	-0.809774
1459	psbB	-115.913	-116.084	0.170853
1460	psbB	-179.397	-178.847	-0.549212
1461	psbB	-215.773	-216.19	0.416763
1462	psbB	-80.0032	-79.8576	-0.145619
1463	psbB	-72.3864	-72.3513	-0.03502
1464	psbB	-13.0452	-13.0351	-0.010097
1465	psbB	-100.538	-100.96	0.421691
1466	psbB	-5.99717	-5.99325	-0.00392
1467	psbB	-35.3668	-35.3491	-0.017679
1468	psbB	-10.6443	-10.6358	-0.008486
1469	psbB	-4.58431	-4.57953	-0.004779
1470	psbB	-31.442	-31.6458	0.203857
1471	psbB	-20.6881	-20.6768	-0.011376
1472	psbB	-19.7567	-19.7359	-0.020802
1473	psbB	-88.9882	-85.0604	-3.92781
1474	psbB	-137.889	-135.55	-2.3388
1475	psbB	-5.93251	-5.92675	-0.005757
1476	psbB	-16.8468	-16.8189	-0.02794
1477	psbB	-144.888	-146.982	2.09424
1478	psbB	-4.22093	-4.21632	-0.004618
1479	psbB	-11.4742	-11.4659	-0.008321
1480	psbB	-4.50783	-4.50383	-0.004001
1481	psbB	-96.0149	-99.9591	3.94417
1482	psbB	-19.7115	-19.6869	-0.024619
1483	psbB	-29.0574	-29.0128	-0.04459
1484	psbB	-132.936	-138.855	5.91864
1485	psbB	-11.4109	-11.3958	-0.015128
1486	psbB	-90.2781	-82.6879	-7.59023
1487	psbB	-46.9541	-47.019	0.06481
1488	psbB	-6.00228	-5.99831	-0.003972
1489	psbB	-5.94003	-5.93416	-0.00587
1490	psbB	-6.00228	-5.99831	-0.003972
1491	psbB	-88.1765	-88.0865	-0.089966
1492	psbB	-81.6921	-80.3579	-1.33425
1493	psbB	-6.00228	-5.99831	-0.003972
1494	psbB	-10.8273	-10.8147	-0.012551
1495	psbB	-4.22892	-4.22425	-0.004665
1496	psbB	-41.509	-41.5942	0.085174
1497	psbB	-17.7319	-17.6995	-0.03242
1498	psbB	-5.09395	-5.08922	-0.004727
1499	psbB	-33.8956	-33.8718	-0.023818
1500	psbB	-16.3133	-16.2999	-0.013333
1501	psbB	-36.3298	-37.2698	0.939994
1502	psbB	-20.5633	-20.5447	-0.018531
1503	psbB	-45.0507	-45.1611	0.110482
1504	psbB	-50.5759	-50.593	0.017093
1505	psbB	-50.4067	-47.5561	-2.85061
1506	psbB	-4.22892	-4.22425	-0.004665
1507	psbB	-4.90819	-4.90329	-0.004903
1508	psbB	-4.67693	-4.67303	-0.003902
1509	psbB	-10.4391	-10.4357	-0.003414
1510	psbB	-10.1069	-10.1031	-0.00381
1511	psbB	-5.09395	-5.08922	-0.004727
1512	psbB	-4.51472	-4.5107	-0.004025
1513	psbB	-10.1069	-10.1031	-0.00381
1514	psbB	-5.94242	-5.93658	-0.005838
1515	psbB	-4.22892	-4.22425	-0.004665
1516	psbB	-16.0285	-16.0296	0.001063
1517	psbB	-4.22892	-4.22425	-0.004665
1518	psbB	-43.1489	-40.4134	-2.73555
1519	psbB	-11.3584	-11.3436	-0.014803
1520	psbB	-78.5202	-78.1248	-0.395422
1521	psbB	-81.8243	-81.9715	0.14716
1522	psbB	-6.32347	-6.31854	-0.004929
1523	psbB	-12.8731	-12.9855	0.112347
1524	psbB	-85.4506	-85.4851	0.034519
1525	psbB	-5.09395	-5.08922	-0.004727
1526	psbB	-4.51472	-4.5107	-0.004025
1527	psbB	-25.7457	-25.8067	0.060979
1528	psbB	-11.8964	-11.8876	-0.008768
1529	psbB	-5.94242	-5.93658	-0.005838
1530	psbB	-54.6629	-55.906	1.24312
1531	psbB	-10.9282	-10.9222	-0.005942
1532	psbB	-4.51472	-4.5107	-0.004025
1533	psbB	-63.3031	-64.459	1.15592
1534	psbB	-45.1052	-45.1824	0.077265
1535	psbB	-4.51472	-4.5107	-0.004025
1536	psbB	-4.67693	-4.67303	-0.003902
1537	psbB	-4.51472	-4.5107	-0.004025
1538	psbB	-44.6128	-44.7215	0.108718
1539	psbB	-6.00391	-5.99997	-0.003941
1540	psbB	-36.8334	-36.1662	-0.667171
1541	psbB	-12.2531	-12.2477	-0.005399
1542	psbB	-4.90819	-4.90329	-0.004903
1543	psbB	-4.67693	-4.67303	-0.003902
1544	psbB	-20.5872	-20.5563	-0.030921
1545	psbB	-4.51472	-4.5107	-0.004025
1546	psbB	-66.5429	-60.5454	-5.99744
1547	psbB	-32.4221	-32.4248	0.002667
1548	psbB	-4.51472	-4.5107	-0.004025
1549	psbB	-98.5403	-98.1251	-0.415209
1550	psbB	-43.9552	-43.9535	-0.001659
1551	psbB	-38.0849	-38.0958	0.010909
1552	psbB	-85.6724	-82.1016	-3.57082
1553	psbB	-38.7252	-36.9424	-1.78277
1554	psbB	-169.736	-167.733	-2.00233
1555	psbB	-4.67693	-4.67303	-0.003902
1556	psbB	-123.509	-123.23	-0.279179
1557	psbB	-6.00391	-5.99997	-0.003941
1558	psbB	-12.7068	-12.7499	0.043036
1559	psbB	-117.818	-117.867	0.049196
1560	psbB	-102.014	-100.255	-1.7589
1561	psbB	-4.51472	-4.5107	-0.004025
1562	psbB	-5.09395	-5.08922	-0.004727
1563	psbB	-12.3407	-12.1366	-0.204075
1564	psbB	-4.67693	-4.67303	-0.003902
1565	psbB	-75.5963	-79.4759	3.87956
1566	psbB	-5.3791	-5.37284	-0.006262
1567	psbB	-37.5413	-37.4584	-0.082955
1568	psbB	-36.5319	-36.4633	-0.068608
1569	psbB	-10.5554	-10.5492	-0.006205
1570	psbB	-73.0325	-73.9469	0.914388
1571	psbB	-114.534	-114.41	-0.123665
1572	psbB	-104.716	-104.538	-0.178544
1573	psbB	-5.9455	-5.9397	-0.005801
1574	psbB	-5.9455	-5.9397	-0.005801
1575	psbB	-51.5944	-51.4553	-0.13908
1576	psbB	-14.3594	-14.8285	0.469088
1577	psbB	-4.67979	-4.674	-0.00579
1578	psbB	-4.51722	-4.51323	-0.003996
1579	psbB	-34.3106	-34.3962	0.085654
1580	psbB	-45.2769	-45.4121	0.135186
1581	psbB	-4.51722	-4.51323	-0.003996
1582	psbB	-74.6575	-68.8972	-5.76031
1583	psbB	-57.8112	-57.6336	-0.177675
1584	psbB	-39.5367	-39.6029	0.066186
1585	psbB	-11.3647	-11.35	-0.014714
1586	psbB	-44.3271	-44.4313	0.104171
1587	psbB	-5.09688	-5.09218	-0.004701
1588	psbB	-5.94604	-5.94022	-0.005814
1589	psbB	-28.6189	-28.67	0.051074
1590	psbB	-48.2437	-48.2775	0.033826
1591	psbB	-11.619	-11.6068	-0.012216
1592	psbB	-4.87353	-4.86858	-0.00495
1593	psbB	-4.67935	-4.67548	-0.003873
1594	psbB	-65.4052	-59.7169	-5.68827
1595	psbB	-64.0971	-64.0911	-0.006058
1596	psbB	-18.7672	-18.7361	-0.031136
1597	psbB	-9.96566	-9.9579	-0.007756
1598	psbB	-15.8536	-16.0529	0.199382
1599	psbB	-91.2854	-91.6161	0.330791
1600	psbB	-88.7003	-92.07	3.36976
1601	psbB	-11.0213	-11.0106	-0.010686
1602	psbB	-80.2644	-80.3544	0.090002
1603	psbB	-11.1076	-11.096	-0.011538
1604	psbB	-4.51722	-4.51323	-0.003996
1605	psbB	-18.7666	-18.7675	0.000938
1606	psbB	-47.7494	-47.6987	-0.050701
1607	psbB	-4.59555	-4.59074	-0.004805
1608	psbB	-57.3313	-58.8745	1.54316
1609	psbB	-4.98802	-4.9811	-0.006921
1610	psbB	-4.23182	-4.22718	-0.004639
1611	psbB	-12.654	-12.6487	-0.005321
1612	psbB	-18.1273	-18.1127	-0.014613
1613	psbB	-5.17623	-5.16884	-0.007393
1614	psbB	-5.15053	-5.14322	-0.007309
1615	psbB	-11.372	-11.3557	-0.016319
1616	psbB	-4.67979	-4.674	-0.00579
1617	psbB	-4.98802	-4.9811	-0.006921
1618	psbB	-5.09688	-5.09218	-0.004701
1619	psbB	-41.1023	-41.1078	0.005551
1620	psbB	-56.353	-56.0962	-0.256848
1621	psbB	-4.67979	-4.674	-0.00579
1622	psbB	-5.09688	-5.09218	-0.004701
1623	psbB	-23.008	-22.9761	-0.031908
1624	psbB	-4.98802	-4.9811	-0.006921
1625	psbB	-79.339	-79.6725	0.333424
1626	psbB	-11.4338	-11.42	-0.013726
1627	psbB	-5.17799	-5.17153	-0.006456
1628	psbB	-19.2345	-19.2084	-0.026058
1629	psbB	-6.00635	-6.00244	-0.003912
1630	psbB	-5.23262	-5.2282	-0.004415
1631	psbB	-4.51722	-4.51323	-0.003996
1632	psbB	-51.8121	-51.6128	-0.199378
1633	psbB	-16.7379	-16.727	-0.010959
1634	psbB	-64.9536	-65.0605	0.106907
1635	psbB	-5.17799	-5.17153	-0.006456
1636	psbB	-4.67935	-4.67548	-0.003873
1637	psbB	-50.8448	-51.0186	0.173809
1638	psbB	-4.59555	-4.59074	-0.004805
1639	psbB	-4.23182	-4.22718	-0.004639
1640	psbB	-79.1944	-81.3773	2.18284
1641	psbB	-4.51722	-4.51323	-0.003996
1642	psbB	-4.67935	-4.67548	-0.003873
1643	psbB	-5.17799	-5.17153	-0.006456
1644	psbB	-4.87353	-4.86858	-0.00495
1645	psbB	-5.23262	-5.2282	-0.004415
1646	psbB	-5.45668	-5.45015	-0.006532
1647	psbB	-6.00635	-6.00244	-0.003912
1648	psbB	-4.91124	-4.90636	-0.004878
1649	psbB	-92.6092	-83.4268	-9.18237
1650	psbB	-50.2187	-50.1568	-0.06198
1651	psbB	-71.0989	-71.2831	0.184201
1652	psbB	-5.09688	-5.09218	-0.004701
1653	psbB	-50.3984	-50.2845	-0.113911
1654	psbB	-87.3961	-87.7579	0.361815
1655	psbB	-17.8907	-18.0371	0.146405
1656	psbB	-32.8924	-32.7808	-0.111559
1657	psbB	-109.933	-109.832	-0.10116
1658	psbB	-82.0044	-82.5708	0.566385
1659	psbB	-19.8241	-19.7993	-0.024798
1660	psbB	-40.2693	-40.1625	-0.106816
1661	psbB	-90.0008	-88.8775	-1.1233
1662	psbB	-226.686	-226.922	0.236734
1663	psbB	-116.704	-117.103	0.399272
1664	psbB	-34.961	-35.08	0.119006
1665	psbB	-219.563	-217.085	-2.47791
1666	psbB	-122.769	-123.61	0.840546
1667	psbB	-155.725	-154.201	-1.52317
1668	psbB	-120.317	-120.152	-0.16554
1669	psbB	-181.992	-183.507	1.51555
1670	psbB	-39.8879	-40.0449	0.157014
1671	psbB	-6.00635	-6.00244	-0.003912
1672	psbB	-184.441	-183.771	-0.669892
1673	psbB	-178.439	-176.223	-2.216
1674	psbB	-15.6909	-15.894	0.203088
1675	psbB	-11.2592	-11.253	-0.006247
1676	psbB	-30.4286	-30.3899	-0.038787
1677	psbB	-11.8081	-11.7961	-0.012003
1678	psbB	-4.23182	-4.22718	-0.004639
1679	psbB	-38.5926	-38.5379	-0.05471
1680	psbB	-5.09688	-5.09218	-0.004701
1681	psbB	-5.23262	-5.2282	-0.004415
1682	psbB	-4.91124	-4.90636	-0.004878
1683	psbB	-5.23262	-5.2282	-0.004415
1684	psbB	-10.6761	-10.6657	-0.01041
1685	psbB	-4.51722	-4.51323	-0.003996
1686	psbB	-5.38298	-5.37674	-0.006236
1687	psbB	-13.5597	-13.5412	-0.018439
1688	psbB	-4.67935	-4.67548	-0.003873
1689	psbB	-12.6393	-12.64	0.00074
1690	psbB	-4.7993	-4.79399	-0.005308
1691	psbB	-4.51722	-4.51323	-0.003996
1692	psbB	-4.51722	-4.51323	-0.003996
1693	psbB	-4.23182	-4.22718	-0.004639
1694	psbB	-5.09688	-5.09218	-0.004701
1695	psbB	-4.87353	-4.86858	-0.00495
1696	psbB	-96.2972	-96.7211	0.423887
1697	psbB	-4.51722	-4.51323	-0.003996
1698	psbB	-61.9806	-57.4211	-4.55946
1699	psbB	-11.1076	-11.096	-0.011538
1700	psbB	-51.3448	-50.2828	-1.06199
1701	psbB	-37.0193	-37.213	0.193671
1702	psbB	-4.51722	-4.51323	-0.003996
1703	psbB	-4.91124	-4.90636	-0.004878
1704	psbB	-4.51722	-4.51323	-0.003996
1705	psbB	-31.0747	-31.0144	-0.060292
1706	psbB	-19.8821	-19.9903	0.108193
1707	psbB	-61.0809	-57.2488	-3.83214
1708	psbB	-19.743	-19.7714	0.028434
1709	psbB	-6.00635	-6.00244	-0.003912
1710	psbB	-14.7297	-14.7022	-0.027546
1711	psbB	-4.51722	-4.51323	-0.003996
1712	psbB	-5.94604	-5.94022	-0.005814
1713	psbB	-91.4785	-91.21	-0.268485
1714	psbB	-125.481	-125.497	0.01654
1715	psbB	-16.3823	-16.3587	-0.023561
1716	psbB	-98.95	-98.4541	-0.495867
1717	psbB	-182.707	-182.303	-0.404662
1718	psbB	-50.8691	-50.8112	-0.057826
1719	psbB	-114.749	-111.854	-2.89486
1720	psbB	-95.9686	-95.7935	-0.175064
1721	psbB	-9.02374	-9.01246	-0.011277
1722	psbB	-129.37	-129.938	0.567858
1723	psbB	-22.4143	-22.5395	0.125192
1724	psbB	-9.24609	-9.23526	-0.010833
1725	psbB	-4.87353	-4.86858	-0.00495
1726	psbB	-6.23709	-6.22912	-0.007972
1727	psbB	-4.67935	-4.67548	-0.003873
1728	psbB	-28.9833	-28.9398	-0.043469
1729	psbB	-5.09688	-5.09218	-0.004701
1730	psbB	-5.09688	-5.09218	-0.004701
1731	psbB	-4.59555	-4.59074	-0.004805
1732	psbB	-10.9326	-10.9267	-0.005894
1733	psbB	-5.09688	-5.09218	-0.004701
1734	psbB	-4.67935	-4.67548	-0.003873
1735	psbB	-4.98802	-4.9811	-0.006921
1736	psbB	-147.99	-149.446	1.4551
1737	psbB	-11.4018	-11.3994	-0.002456
1738	psbB	-161.437	-160.84	-0.596322
1739	psbB	-13.1027	-13.1404	0.037713
1740	psbB	-94.9677	-94.8289	-0.1388
1741	psbB	-87.8446	-87.9001	0.05544
1742	psbB	-4.51722	-4.51323	-0.003996
1743	psbB	-109.009	-109.835	0.826208
1744	psbB	-4.98802	-4.9811	-0.006921
1745	psbB	-20.1951	-20.3472	0.152113
1746	psbB	-4.67979	-4.674	-0.00579
1747	psbB	-4.91124	-4.90636	-0.004878
1748	psbB	-40.1468	-40.0022	-0.144549
1749	psbB	-4.67935	-4.67548	-0.003873
1750	psbB	-5.09688	-5.09218	-0.004701
1751	psbB	-4.87353	-4.86858	-0.00495
1752	psbB	-13.3028	-13.8574	0.554574
1753	psbB	-12.2604	-12.238	-0.022367
1754	psbB	-4.59555	-4.59074	-0.004805
1755	psbB	-5.17623	-5.16884	-0.007393
1756	psbB	-12.1686	-12.1695	0.000897
1757	psbB	-5.23262	-5.2282	-0.004415
1758	psbB	-11.1514	-11.1441	-0.007293
1759	psbB	-38.9988	-38.972	-0.026778
1760	psbB	-11.2961	-11.2844	-0.011703
1761	psbB	-5.45668	-5.45015	-0.006532
1762	psbB	-29.7612	-29.6978	-0.063423
1763	psbB	-4.51722	-4.51323	-0.003996
1764	psbB	-4.98802	-4.9811	-0.006921
1765	psbB	-101.741	-102.766	1.02558
1766	psbB	-26.195	-25.9947	-0.200384
1767	psbB	-123.205	-123.196	-0.009363
1768	psbB	-5.09688	-5.09218	-0.004701
1769	psbB	-64.8717	-64.7622	-0.10956
1770	psbB	-4.51722	-4.51323	-0.003996
1771	psbB	-4.51722	-4.51323	-0.003996
1772	psbB	-24.5136	-24.5622	0.048611
1773	psbB	-24.1766	-24.1624	-0.014152
1774	psbB	-71.5255	-71.4745	-0.051041
1775	psbB	-39.0072	-41.4325	2.42531
1776	psbB	-75.4332	-75.0144	-0.41883
1777	psbB	-119.623	-118.697	-0.926706
1778	psbB	-18.3536	-18.3321	-0.021498
1779	psbB	-213.018	-209.154	-3.86384
1780	psbB	-12.1442	-12.1364	-0.007829
1781	psbB	-24.9667	-24.9098	-0.056929
1782	psbB	-119	-116.429	-2.57133
1783	psbB	-36.4347	-36.3639	-0.070746
1784	psbB	-10.2197	-10.2506	0.030915
1785	psbB	-11.4354	-11.4245	-0.010932
1786	psbB	-17.111	-17.0976	-0.013456
1787	psbB	-11.1953	-11.1819	-0.013329
1788	psbB	-13.9921	-13.9807	-0.011485
1789	psbB	-4.87353	-4.86858	-0.00495
1790	psbB	-18.6864	-18.6712	-0.015251
1791	psbB	-61.0205	-60.767	-0.253538
1792	psbB	-10.9124	-10.9019	-0.010486
1793	psbB	-4.23182	-4.22718	-0.004639
1794	psbB	-4.51722	-4.51323	-0.003996
1795	psbB	-13.9464	-13.9013	-0.045036
1796	psbB	-77.9775	-76.084	-1.89355
1797	psbB	-5.09688	-5.09218	-0.004701
1798	psbB	-10.4325	-10.4286	-0.003887
1799	psbB	-5.09688	-5.09218	-0.004701
1800	psbB	-16.6813	-16.6613	-0.019993
1801	psbB	-4.87353	-4.86858	-0.00495
1802	psbB	-78.937	-78.8533	-0.083719
1803	psbB	-42.7965	-42.7665	-0.02994
1804	psbB	-27.2687	-27.2213	-0.047349
1805	psbB	-77.3763	-77.2085	-0.167773
1806	psbB	-11.4944	-11.4797	-0.014639
1807	psbB	-4.91124	-4.90636	-0.004878
1808	psbB	-4.51722	-4.51323	-0.003996
1809	psbB	-4.98802	-4.9811	-0.006921
1810	psbB	-5.09688	-5.09218	-0.004701
1811	psbB	-4.87353	-4.86858	-0.00495
1812	psbB	-56.0087	-50.6095	-5.39918
1813	psbB	-12.5367	-12.5222	-0.014513
1814	psbB	-20.5921	-20.5195	-0.07263
1815	psbB	-4.87353	-4.86858	-0.00495
1816	psbB	-15.2052	-15.2708	0.065635
1817	psbB	-6.00127	-5.99741	-0.003861
1818	psbB	-5.09079	-5.08617	-0.004622
1819	psbB	-12.1478	-12.1438	-0.004006
1820	psbB	-11.6748	-11.6725	-0.002279
1821	psbB	-22.9998	-19.0054	-3.9944
1822	psbB	-24.3827	-24.5487	0.165974
1823	psbB	-65.2384	-60.475	-4.76337
1824	psbB	-148.969	-148.143	-0.826149
1825	psbB	-17.1248	-17.1435	0.018728
1826	psbB	-47.7685	-47.6931	-0.075365
1827	psbB	-26.5056	-26.5033	-0.002364
1828	psbB	-70.9234	-70.8033	-0.120108
1829	psbB	-5.09079	-5.08617	-0.004622
1830	psbB	-17.8085	-17.7843	-0.024169
1831	psbB	-16.9702	-17.0285	0.058241
1832	psbB	-4.51064	-4.50673	-0.003913
1833	psbB	-5.93654	-5.93089	-0.005652
1834	psbB	-10.8284	-10.8087	-0.019637
1835	psbB	-5.99992	-5.99608	-0.003834
1836	psbB	-5.93654	-5.93089	-0.005652
1837	psbB	-4.51064	-4.50673	-0.003913
1838	psbB	-45.4844	-45.4122	-0.072201
1839	psbB	-4.86542	-4.86059	-0.004822
1840	psbB	-12.3414	-12.3393	-0.002033
1841	psbB	-38.9995	-39.2783	0.278844
1842	psbB	-14.6998	-14.7411	0.041292
1843	psbB	-10.332	-10.3284	-0.003592
1844	psbB	-58.1179	-58.076	-0.041952
1845	psbB	-36.3365	-36.3826	0.046121
1846	psbB	-20.5559	-20.6138	0.057846
1847	psbB	-23.0462	-23.0019	-0.044269
1848	psbB	-4.51007	-4.50615	-0.00392
1849	psbB	-22.1353	-22.0889	-0.046365
1850	psbB	-28.2379	-28.2056	-0.032257
1851	psbB	-141.574	-133.506	-8.06796
1852	psbB	-38.8459	-39.0693	0.223462
1853	psbB	-94.1328	-92.8784	-1.25445
1854	psbB	-43.4422	-46.3203	2.87814
1855	psbB	-89.6088	-90.6948	1.08601
1856	psbB	-48.8319	-49.0257	0.193842
1857	psbB	-65.6886	-66.2931	0.604487
1858	psbB	-4.58699	-4.5823	-0.004689
1859	psbB	-5.08917	-5.08459	-0.004584
1860	psbB	-4.51408	-4.51021	-0.003878
1861	psbB	-44.6485	-44.5906	-0.057907
1862	psbB	-40.8198	-40.7214	-0.098356
1863	psbB	-88.1275	-85.0294	-3.0981
1864	psbB	-16.0913	-16.0608	-0.030559
1865	psbB	-48.446	-48.4811	0.035091
1866	psbB	-4.51352	-4.50964	-0.003885
1867	psbB	-4.90674	-4.90201	-0.004729
1868	psbB	-192.994	-190.127	-2.86768
1869	psbB	-87.2461	-87.8847	0.638627
1870	psbB	-26.838	-26.8191	-0.018908
1871	psbB	-106.12	-106.49	0.370393
1872	psbB	-32.843	-32.9931	0.150082
1873	psbB	-61.5614	-61.7262	0.164743
1874	psbB	-116.383	-114.875	-1.50874
1875	psbB	-61.5923	-61.3641	-0.22825
1876	psbB	-17.1664	-17.2381	0.071663
1877	cemA	-19.5806	-19.5308	-0.049812
1878	cemA	-99.1848	-92.447	-6.73774
1879	cemA	-87.7388	-80.4573	-7.28144
1880	cemA	-37.1523	-37.4311	0.278783
1881	cemA	-52.6191	-52.5514	-0.067734
1882	cemA	-55.013	-54.9642	-0.04875
1883	cemA	-4.41775	-4.4119	-0.005849
1884	cemA	-11.116	-11.3182	0.202138
1885	cemA	-4.76005	-4.75213	-0.00792
1886	cemA	-23.7924	-23.8651	0.072766
1887	cemA	-122.599	-122.838	0.238982
1888	cemA	-15.4138	-15.3928	-0.020995
1889	cemA	-29.5529	-29.0318	-0.521029
1890	cemA	-108.277	-107.637	-0.64052
1891	cemA	-95.2735	-95.5046	0.231115
1892	cemA	-10.0761	-10.0561	-0.019957
1893	cemA	-27.7103	-27.8922	0.181943
1894	cemA	-156.266	-156.13	-0.13579
1895	cemA	-131.072	-128.623	-2.44929
1896	cemA	-18.5386	-18.6337	0.095062
1897	cemA	-95.1024	-95.0335	-0.068895
1898	cemA	-120.097	-122.826	2.72902
1899	cemA	-87.9867	-88.6088	0.622155
1900	cemA	-23.3225	-23.3435	0.020952
1901	cemA	-27.2272	-27.1769	-0.050316
1902	cemA	-39.2976	-39.2987	0.00118
1903	cemA	-67.5842	-67.971	0.386847
1904	cemA	-19.7696	-19.722	-0.047556
1905	cemA	-22.0207	-22.0195	-0.001178
1906	cemA	-62.5261	-62.7528	0.226698
1907	cemA	-43.9172	-44.0464	0.129252
1908	cemA	-105.529	-105.658	0.128803
1909	cemA	-77.3095	-77.7626	0.45305
1910	cemA	-54.455	-54.626	0.171022
1911	cemA	-45.5623	-45.5391	-0.023208
1912	cemA	-126.974	-125.2	-1.77331
1913	cemA	-107.021	-108.064	1.04295
1914	cemA	-105.552	-105.474	-0.077826
1915	cemA	-98.8108	-97.7622	-1.0486
1916	cemA	-164.501	-164.615	0.114059
1917	cemA	-161.943	-163.103	1.16043
1918	cemA	-48.2616	-48.3618	0.100155
1919	cemA	-137.978	-135.489	-2.48923
1920	cemA	-172.735	-176.248	3.51285
1921	cemA	-121.231	-121.517	0.285119
1922	cemA	-12.446	-12.433	-0.013044
1923	cemA	-121.81	-120.873	-0.936933
1924	cemA	-80.0394	-80.1515	0.112075
1925	cemA	-183.552	-184.914	1.36142
1926	cemA	-193.323	-193.493	0.170428
1927	cemA	-155.834	-153.391	-2.44286
1928	cemA	-66.9263	-66.9432	0.0169
1929	cemA	-191.291	-190.226	-1.06474
1930	cemA	-111.669	-111.594	-0.074862
1931	cemA	-158.157	-154.638	-3.51994
1932	cemA	-111.44	-111.663	0.223486
1933	cemA	-194.345	-192.369	-1.97609
1934	cemA	-33.5384	-33.473	-0.065468
1935	cemA	-102.921	-103.025	0.104068
1936	cemA	-132.675	-132.873	0.198424
1937	cemA	-21.9761	-22.0231	0.047064
1938	cemA	-95.5344	-95.5269	-0.007509
1939	cemA	-72.4855	-72.7998	0.314345
1940	cemA	-38.0776	-38.0979	0.020296
1941	cemA	-47.2049	-47.2752	0.070255
1942	cemA	-22.7601	-22.6983	-0.061831
1943	cemA	-142.452	-142.283	-0.169197
1944	cemA	-124.881	-121.643	-3.23806
1945	cemA	-57.9436	-57.6562	-0.287432
1946	cemA	-80.5844	-77.0486	-3.53582
1947	cemA	-128.748	-128.131	-0.617633
1948	cemA	-119.049	-118.93	-0.119076
1949	cemA	-57.5028	-57.4786	-0.024191
1950	cemA	-90.9015	-90.0242	-0.877299
1951	cemA	-270.008	-270.166	0.15747
1952	cemA	-83.9965	-84.0765	0.079958
1953	cemA	-105.486	-107.059	1.57244
1954	cemA	-191.387	-191.623	0.235222
1955	cemA	-205.209	-201.681	-3.52845
1956	cemA	-72.3502	-72.7501	0.399932
1957	cemA	-79.802	-76.5114	-3.29066
1958	cemA	-69.2673	-69.6115	0.344234
1959	cemA	-120.82	-118.395	-2.42499
1960	cemA	-154.854	-155.544	0.690138
1961	cemA	-58.0987	-55.6546	-2.44406
1962	cemA	-10.53	-10.5018	-0.028271
1963	cemA	-91.8697	-91.8384	-0.031271
1964	cemA	-155.55	-156.241	0.69179
1965	cemA	-46.0212	-46.045	0.02379
1966	cemA	-193.651	-196.204	2.5524
1967	cemA	-81.9811	-81.0636	-0.917455
1968	cemA	-171.341	-171.073	-0.268239
1969	cemA	-212.772	-216.188	3.41608
1970	cemA	-106.211	-106.265	0.054063
1971	cemA	-70.3405	-68.2141	-2.12642
1972	cemA	-68.3749	-68.763	0.388087
1973	cemA	-242.316	-237.441	-4.87475
1974	cemA	-213.388	-214.127	0.739417
1975	cemA	-91.1672	-91.0629	-0.104216
1976	cemA	-40.1822	-40.4111	0.228917
1977	cemA	-194.324	-194.471	0.147793
1978	cemA	-132.205	-130.932	-1.27301
1979	cemA	-44.0872	-44.2773	0.190093
1980	cemA	-58.257	-58.3818	0.124852
1981	cemA	-156.593	-154.707	-1.88578
1982	cemA	-102.289	-102.43	0.140772
1983	cemA	-82.8644	-82.7265	-0.137974
1984	cemA	-85.228	-84.6635	-0.564435
1985	cemA	-60.8914	-61.0601	0.168734
1986	cemA	-123.34	-122.616	-0.723428
1987	cemA	-115.86	-115.662	-0.197368
1988	cemA	-114.923	-110.187	-4.73621
1989	cemA	-27.7387	-27.878	0.139289
1990	cemA	-155.125	-155.183	0.05791
1991	cemA	-165.229	-166.438	1.20833
1992	cemA	-76.0309	-76.8132	0.782321
1993	cemA	-114.99	-117.472	2.48183
1994	cemA	-247.208	-247.31	0.102187
1995	cemA	-114.222	-114.558	0.336026
1996	cemA	-110.255	-111.036	0.781828
1997	cemA	-235.979	-234.473	-1.50631
1998	cemA	-169.775	-171.161	1.38577
[truncated: 9,478 more rows]

## Sheet: Table S5
Table S5. Per-gene log-likelihood values, nucleotide and amino-acid alignments.
Gene name	Nucleotide alignment: % of sites favouring topology T1	Amino-acid alignment: % of sites favouring topology T1	Nucleotide alignment: sum of Δ lnL values	Amino-acid alignment: sum of Δ lnL values
ycf3	0.646465	0.30303	-108.007	-123.295
psaA	0.725836	0.238482	246.354	-116.591
psaB	0.730028	0.26584	412.041	-105.271
rpl16	0.591731	0.27907	-34.5872	-80.7807
atpA	0.702721	0.255102	134.235	-79.3542
psbB	0.746159	0.222445	299.36	-76.9876
psbC	0.769511	0.159737	202.583	-74.1642
atpF	0.501199	0.388489	-51.4127	-63.377
rps19	0.575397	0.380952	-62.122	-61.0041
rps11	0.571429	0.383929	-45.7817	-57.7244
tufA	0.730871	0.205805	189.225	-54.5463
atpI	0.684444	0.275556	15.6244	-51.6467
rpl2	0.576679	0.365019	-12.1867	-49.0962
psbH	0.666667	0.305085	-1.13692	-46.1761
rps4	0.536896	0.358779	-53.0701	-44.3757
petA	0.654589	0.362319	61.5034	-44.2372
rps7	0.511111	0.422222	-36.0572	-43.4962
cemA	0.54386	0.486842	-47.6182	-40.3085
chlI	0.680041	0.280864	-16.9134	-36.7325
rps9	0.524823	0.351064	-17.5404	-36.7287
infA	0.577778	0.316667	-29.7007	-36.346
clpP	0.594203	0.516304	-9.8322	-30.3925
rps3	0.565333	0.352	-22.1501	-29.8699
psbZ	0.596774	0.344262	-22.1667	-28.0651
rpl12	0.557692	0.38835	3.71442	-26.1459
rpl36	0.585586	0.297297	-27.6159	-25.8902
atpE	0.54902	0.579832	-20.0613	-24.8913
rpl14	0.68595	0.330579	35.6536	-24.6433
psbA	0.8017	0.127479	139.356	-24.2819
rpl19	0.480287	0.387097	-21.3893	-23.999
petB	0.757716	0.186047	52.0043	-23.9145
rps12	0.661017	0.220339	25.8331	-23.5618	Positive values represent per-gene support for topology T1, negative values represent support for topology T2.
rpl20	0.52648	0.420561	28.8401	-21.755
petL	0.520833	0.59375	-18.2752	-20.9371
psaM	0.488095	0.25	-25.974	-18.5628
ccsA	0.61626	0.356098	-9.52846	-16.6149
psbK	0.691667	0.325	-1.29814	-16.3366
psaJ	0.520325	0.317073	-18.4161	-16.0404
petG	0.594595	0.189189	-17.5215	-13.3004
atpH	0.764228	0.195122	46.4903	-13.0412
psbM	0.62069	0.172414	-20.8788	-11.6582
rbcL	0.793684	0.189873	320.097	-11.0872
psbE	0.679487	0.230769	26.9819	-9.77036
rpl32	0.5	0.40625	-8.53678	-8.92563
rpl23	0.630208	0.453125	20.4613	-8.39334
psbD	0.793333	0.151429	201.916	-8.08051
rpl5	0.647619	0.474286	40.0749	-7.43496
ycf4	0.504762	0.435714	-4.4377	-6.50906
psaI	0.583333	0.277778	-12.643	-6.2423
psbI	0.698925	0.451613	29.2008	-2.19024
rps8	0.532051	0.466019	-18.9555	-1.61801
petD	0.703934	0.322981	53.2505	-1.51407
psbJ	0.564103	0.236842	3.41865	-1.41088
rps14	0.58	0.343434	15.5515	-0.917691
psbF	0.736842	0.263158	9.32441	0.757577
chlL	0.726368	0.320896	24.9335	0.870355
rps18	0.541667	0.479167	9.14661	0.875729
psbL	0.77193	0.210526	33.9088	2.57955
chlN	0.68299	0.371134	26.6439	3.11634
psaC	0.823045	0.246914	38.6969	3.28226
psbT	0.777778	0.259259	22.03	4.61154
chlB	0.666667	0.330454	28.3237	7.15647
psbN	0.733333	0.386364	20.8846	9.54222
atpB	0.752735	0.229759	336.024	11.1126
					Positive values represent per-gene support for topology T1, negative values represent support for topology T2.

## Sheet: Table S6
Table S6. Nucleotide alignment codon usage in Dasycladales, Bryopsidales and Alvales-Ulotrichales lineages.
		Dasycladales		Bryopsidales											Ulvales-Ulotrichales
		Acetabularia	Neomeris	Ostreobium_HV05042	Ostreobium_OS1B	Ostreobium_699	Bryopsis_hypnoides	Bryopsis_plumosa	Codium_arabicum	Derbesia_sp	Avrainvillea_sp	Caulerpa_cliftonii	Tydemania_expeditionis	Halimeda_discoida	Pseudodendoclonium_akinetum	Ulva_fasciata	Ulva_linza	Ulva_sp	Oltmannsiellopsis
Ala	GCG	0.04	0.11	0.04	0.09	0.09	0.09	0.07	0.09	0.08	0.1	0.09	0.09	0.06	0.1	0.05	0.04	0.03	0.07
Ala	GCA	0.32	0.34	0.37	0.32	0.32	0.34	0.32	0.3	0.29	0.4	0.31	0.34	0.4	0.29	0.37	0.37	0.39	0.36
Ala	GCT	0.55	0.49	0.57	0.5	0.5	0.45	0.46	0.54	0.54	0.42	0.54	0.48	0.48	0.5	0.53	0.54	0.53	0.52
Ala	GCC	0.09	0.06	0.02	0.09	0.09	0.12	0.14	0.08	0.09	0.07	0.06	0.09	0.06	0.11	0.05	0.04	0.05	0.05
Cys	TGT	0.93	0.85	0.91	0.71	0.71	0.89	0.94	0.94	0.98	0.89	0.85	0.9	0.91	0.81	0.93	0.98	0.96	0.92
Cys	TGC	0.07	0.15	0.09	0.29	0.29	0.11	0.06	0.06	0.02	0.11	0.15	0.1	0.09	0.19	0.07	0.02	0.04	0.08
Asp	GAT	0.81	0.82	0.9	0.78	0.78	0.9	0.89	0.97	0.93	0.95	0.91	0.8	0.89	0.85	0.9	0.83	0.88	0.49
Asp	GAC	0.19	0.18	0.1	0.22	0.22	0.1	0.11	0.03	0.07	0.05	0.09	0.2	0.11	0.15	0.1	0.17	0.12	0.51
Glu	GAG	0.04	0.05	0.15	0.15	0.15	0.13	0.11	0.02	0.1	0.06	0.08	0.11	0.08	0.1	0.06	0.1	0.06	0.09
Glu	GAA	0.96	0.95	0.85	0.85	0.85	0.87	0.89	0.98	0.9	0.94	0.92	0.89	0.92	0.9	0.94	0.9	0.94	0.91
Phe	TTT	0.83	0.82	0.92	0.85	0.85	0.84	0.8	0.94	0.88	0.9	0.92	0.85	0.9	0.72	0.78	0.8	0.79	0.34
Phe	TTC	0.17	0.18	0.08	0.15	0.15	0.16	0.2	0.06	0.12	0.1	0.08	0.15	0.1	0.28	0.22	0.2	0.21	0.66
Gly	GGG	0.08	0.05	0.07	0.1	0.1	0.09	0.09	0.07	0.11	0.09	0.09	0.13	0.06	0.11	0.04	0.07	0.05	0.03
Gly	GGA	0.43	0.44	0.33	0.25	0.25	0.3	0.33	0.41	0.4	0.36	0.4	0.39	0.43	0.3	0.28	0.28	0.29	0.12
Gly	GGT	0.46	0.44	0.53	0.52	0.52	0.53	0.47	0.46	0.42	0.48	0.42	0.42	0.44	0.5	0.62	0.62	0.62	0.8
Gly	GGC	0.03	0.06	0.06	0.13	0.13	0.09	0.1	0.05	0.07	0.08	0.09	0.06	0.06	0.1	0.06	0.04	0.03	0.04
His	CAT	0.72	0.75	0.9	0.76	0.76	0.87	0.88	0.92	0.93	0.91	0.87	0.84	0.86	0.59	0.73	0.64	0.66	0.17
His	CAC	0.28	0.25	0.1	0.24	0.24	0.13	0.12	0.08	0.07	0.09	0.13	0.16	0.14	0.41	0.27	0.36	0.34	0.83
Ile	ATA	0.11	0.13	0.27	0.28	0.28	0.18	0.19	0.07	0.19	0.18	0.16	0.1	0.12	0.05	0.12	0.13	0.13	0
Ile	ATT	0.82	0.78	0.68	0.64	0.64	0.66	0.69	0.86	0.68	0.75	0.75	0.79	0.81	0.88	0.8	0.81	0.81	0.77
Ile	ATC	0.07	0.09	0.05	0.08	0.08	0.16	0.13	0.07	0.13	0.07	0.09	0.11	0.07	0.07	0.07	0.07	0.06	0.23
Lys	AAG	0.02	0.04	0.11	0.15	0.15	0.06	0.09	0.04	0.08	0.07	0.05	0.09	0.03	0.07	0.05	0.05	0.04	0.09
Lys	AAA	0.98	0.96	0.89	0.85	0.85	0.94	0.91	0.96	0.92	0.93	0.95	0.91	0.97	0.93	0.95	0.95	0.96	0.91
Leu	TTG	0.03	0.03	0.05	0.11	0.11	0.07	0.07	0.04	0.04	0.04	0.04	0.08	0.07	0.06	0.02	0.03	0.02	0
Leu	TTA	0.73	0.74	0.65	0.56	0.56	0.66	0.68	0.77	0.71	0.72	0.64	0.59	0.58	0.71	0.86	0.85	0.86	0.83
Leu	CTG	0.02	0.02	0.01	0.03	0.03	0.02	0.02	0.01	0.01	0	0.01	0.03	0.02	0.01	0	0	0	0
Leu	CTA	0.05	0.07	0.07	0.11	0.11	0.09	0.09	0.02	0.07	0.05	0.04	0.04	0.04	0.07	0.04	0.05	0.05	0.04
Leu	CTT	0.16	0.14	0.21	0.16	0.16	0.14	0.13	0.15	0.15	0.15	0.23	0.22	0.25	0.15	0.08	0.08	0.07	0.12
Leu	CTC	0.01	0	0.01	0.04	0.04	0.02	0.02	0.01	0.01	0.03	0.03	0.04	0.03	0	0	0	0	0
Met	ATG	1	1	1	1	1	1	1	1	1	1	1	1	1	1	1	1	1	1
Asn	AAT	0.82	0.9	0.92	0.81	0.81	0.85	0.85	0.95	0.95	0.91	0.91	0.92	0.9	0.75	0.83	0.8	0.78	0.29
Asn	AAC	0.18	0.1	0.08	0.19	0.19	0.15	0.15	0.05	0.05	0.09	0.09	0.08	0.1	0.25	0.17	0.2	0.22	0.71
Pro	CCG	0.07	0.06	0.04	0.18	0.18	0.08	0.12	0.03	0.08	0.1	0.04	0.07	0.03	0.15	0.06	0.07	0.03	0.04
Pro	CCA	0.5	0.48	0.48	0.38	0.38	0.47	0.44	0.43	0.49	0.56	0.41	0.36	0.47	0.39	0.44	0.44	0.47	0.57
Pro	CCT	0.42	0.42	0.43	0.32	0.32	0.38	0.36	0.48	0.34	0.26	0.51	0.46	0.48	0.4	0.44	0.45	0.45	0.38
Pro	CCC	0.02	0.05	0.05	0.11	0.11	0.07	0.09	0.06	0.09	0.08	0.04	0.11	0.02	0.07	0.06	0.04	0.05	0.01
Gln	CAG	0.07	0.06	0.14	0.22	0.22	0.17	0.15	0.05	0.16	0.12	0.09	0.09	0.04	0.1	0.09	0.07	0.05	0.1
Gln	CAA	0.93	0.94	0.86	0.78	0.78	0.83	0.85	0.95	0.84	0.88	0.91	0.91	0.96	0.9	0.91	0.93	0.95	0.9
Arg	AGG	0	0.02	0.05	0.1	0.1	0.02	0.03	0	0	0.03	0.03	0.02	0.01	0.02	0.01	0	0	0
Arg	AGA	0.22	0.23	0.31	0.19	0.19	0.18	0.2	0.08	0.14	0.24	0.18	0.13	0.11	0.18	0.24	0.22	0.23	0
Arg	CGG	0	0.01	0.03	0.06	0.06	0.03	0.03	0.02	0.06	0.02	0.04	0.07	0.01	0.04	0	0.01	0.01	0
Arg	CGA	0.31	0.28	0.27	0.27	0.27	0.27	0.25	0.48	0.3	0.23	0.38	0.38	0.32	0.16	0.14	0.14	0.15	0.11
Arg	CGT	0.42	0.41	0.31	0.31	0.31	0.44	0.42	0.36	0.45	0.41	0.33	0.36	0.51	0.49	0.59	0.59	0.58	0.83
Arg	CGC	0.05	0.05	0.04	0.07	0.07	0.06	0.08	0.06	0.06	0.06	0.04	0.04	0.04	0.12	0.03	0.04	0.03	0.05
Ser	AGT	0.27	0.26	0.2	0.2	0.21	0.22	0.24	0.25	0.25	0.28	0.22	0.25	0.23	0.21	0.23	0.24	0.25	0.23
Ser	AGC	0.03	0.01	0.04	0.06	0.06	0.05	0.03	0.02	0.01	0.01	0.05	0	0.03	0.04	0.04	0.03	0.02	0.06
Ser	TCG	0.06	0.08	0.05	0.08	0.08	0.11	0.1	0.04	0.08	0.06	0.05	0.05	0.05	0.11	0.05	0.04	0.03	0.05
Ser	TCA	0.29	0.29	0.39	0.29	0.29	0.26	0.3	0.21	0.37	0.38	0.22	0.24	0.29	0.36	0.4	0.4	0.41	0.31
Ser	TCT	0.31	0.3	0.29	0.3	0.29	0.25	0.26	0.41	0.22	0.21	0.41	0.31	0.35	0.24	0.28	0.28	0.27	0.34
Ser	TCC	0.03	0.06	0.03	0.07	0.07	0.1	0.07	0.07	0.08	0.05	0.06	0.15	0.06	0.04	0	0.01	0.02	0.02
Thr	ACG	0.08	0.05	0.05	0.13	0.13	0.14	0.11	0.07	0.09	0.08	0.03	0.07	0.06	0.12	0.02	0.03	0.04	0.06
Thr	ACA	0.52	0.47	0.45	0.38	0.38	0.45	0.47	0.32	0.36	0.53	0.36	0.39	0.51	0.44	0.61	0.58	0.57	0.43
Thr	ACT	0.36	0.42	0.45	0.4	0.4	0.27	0.31	0.55	0.47	0.35	0.51	0.44	0.38	0.37	0.35	0.37	0.38	0.49
Thr	ACC	0.04	0.05	0.05	0.08	0.08	0.14	0.11	0.06	0.08	0.04	0.1	0.11	0.05	0.07	0.03	0.03	0.01	0.03
Val	GTG	0.05	0.1	0.03	0.05	0.05	0.09	0.09	0.2	0.04	0.04	0.12	0.1	0.08	0.07	0.02	0.01	0.01	0.01
Val	GTA	0.33	0.32	0.32	0.28	0.28	0.34	0.34	0.17	0.31	0.27	0.16	0.16	0.24	0.31	0.4	0.39	0.39	0.44
Val	GTT	0.57	0.51	0.62	0.57	0.57	0.49	0.51	0.54	0.57	0.59	0.62	0.64	0.62	0.56	0.57	0.58	0.58	0.53
Val	GTC	0.04	0.07	0.03	0.09	0.09	0.08	0.06	0.08	0.08	0.1	0.1	0.1	0.05	0.06	0.01	0.01	0.01	0.01
Trp	TGG	1	1	1	1	1	1	1	1	1	1	1	1	1	1	1	1	1	1
Tyr	TAT	0.91	0.89	0.88	0.76	0.76	0.89	0.88	0.99	0.93	0.95	0.94	0.9	0.89	0.76	0.84	0.84	0.88	0.31
Tyr	TAC	0.09	0.11	0.12	0.24	0.24	0.11	0.12	0.01	0.07	0.05	0.06	0.1	0.11	0.24	0.16	0.16	0.12	0.69
End	TGA	0.11	0	0	0	0	0.11	0	0	0.11	0	0	0.11	0.08	0	0	0	0	0
End	TAG	0	0	0	0.11	0.11	0.22	0.22	0	0	0.11	0.2	0.22	0.08	0	0.11	0.11	0.11	0.2
End	TAA	0.89	1	1	0.89	0.89	0.67	0.78	1	0.89	0.89	0.8	0.67	0.83	1	0.89	0.89	0.89	0.8

## Sheet: Table S7
Table S7. List of taxa used for phylogenetic analyses (Dataset A), and percentages of missing data from the concatenated supermatrix.
Species	Accession	% missing data
Acetabularia acetabulum	HG518425 - HG518474, HG794360	45.9335
Acutodesmus obliquus	NC_008101	4.47579
Ankyra judayi	NC_029735	4.50192
Auxenochlorella protothecoides	NC_023775	6.84431
Avrainvillea sp	KY509313	3.0303
Bathycoccus prasinos	NC_024811	58.7252
Bigelowiella natans	NC_008408	18.2515
Botryococcus braunii	NC_025545	0.00870777
Bracteacoccus aerius	KT199254	8.45524
Bracteacoccus giganteus	NC_028586	4.19714
Bracteacoccus minor	NC_029674	8.45524
Bryopsis hypnoides	NC_013359	4.24939
Bryosis plumosa	NC_026795	0.0609544
Carteria cerasiformis	KT625420	5.90387
Carteria crucifera	KT624870 - KT624932	13.6451
Carteria sp.	KT625419	5.89516
Caulerpa cliftonii	KX808498	1.86346
Characiochloris acuminata	KT625418	5.65134
Chlamydomonas nivalis	KT624630 - KT624716	11.6597
Chlamydomonas peterfii	KT624933 - KT625007	12.1299
Chlamydomonas reinhardtii	NC_005353	5.92128
Chlorella mirabilis	KM462865	4.60641
Chlorella sorokiniana	KJ397925	0.653083
Chlorella sp.	KF554427	0.104493
Chlorella variabilis	NC_015359	5.55556
Chlorella vulgaris	NC_001865	0.322187
Chlorogonium capillatum	KT625085 - KT625091	6.75723
Chlorokybus atmophyticus	DQ422812	1.10589
Chloromonas perforata	KT625416	5.65134
Chloromonas radiata	KT625008 - KT625084	6.6092
Chlorosarcina brevispinosa	KM462875	0.287356
Chlorotetraedron incus	NC_029673	4.47579
Choricystis parasitica	NC_025539	0.0174155
Chromochloris zofingiensis	NC_029672	4.4845
Coccomyxa sp.	NC_015084	0.261233
Codium arabicum	To be submitted	3.09126
Colacium vesiculosum	JN674636	22.4138
Cryptoglena skujai	NC_027286	22.4138
Cymbomonas tetramitiformis	KX013545	15.2734
Derbesia sp.	NC_031367	0.435388
Dicloster acuatus	NC_025546	0.0174155
Dunaliella salina	NC_016732	5.92128
Elliptochloris bilobata	KM462887	0
Eremosphaera viridis	KM438411 - KM438415	85.6583
Ettlia pseudoalveolaris	NC_025532	0.00870777
Euglena gracilis	NC_001603	23.3107
Euglena viridis	JQ237893	22.3964
Euglenaformis proxima	NC_001603	22.7795
Euglenaria anabaena	NC_027269	22.3964
Eutreptia viridis	JN643723	26.2452
Eutreptiella gymnastica	NC_017754	23.2149
Floydiella terrestris	NC_014346	7.25357
Fusochloris perforata	NC_025543	1.14943
Geminella minor	NC_025544	0
Gloeotilopsis sterilis	NC_025538	0
Golenkinia longispicula	KT625092 - KT625150	18.4431
Gonium pectorale	NC_020438	5.92999
Gymnochlora stellata	AP014947	18.1905
Haematococcus lacustris	KT625205 - KT625298	11.9732
Hafniomonas laevis	KT625415	15.3605
Halimeda cylindracea	KM820107,KM820108, KM820110, KM820112, KM820114, KM820115, KM820117, KM820118, KM820120, KM820122, KM820124, KM820126, KM820127, KM820128, KM820130, KM820132, KM820134, KM820135, KM820137, KM820138, KM820139, KM820140, KM820141, KM820143, KM820145, KM820152, KM820159, KM820163, KM820164, KM820166	42.1717
Halimeda discoida	KX808496	2.81261
Helicodictyon planctonicum	KM491866, KM491865, KM464721	89.8032
Hemichloris antarctica	https://www.ncbi.nlm.nih.gov/nuccore/?term=Hemichloris+antarctica+chloroplast	29.3713
Hydrodictyon reticulatum	EF078401, EF113515	93.086
Interfilum terricola	KM462881	0
Jenufa minuta	KT625414	4.23197
Jenufa perforata	KT625413	4.20585
Kirchneriella aperta	KT199250	4.49321
Koliella corcontica	KM462874	3.79659
Koliella longiseta	KM462868	0
Lepidodinium chlorophorum	LC008447	17.9902
Leptosira terrestris	NC_009681	4.69349
Lobochlamys culleus	KT625151 - KT625204	11.5204
Lobochlamys segnis	KT624806 - KT624869	12.2257
Lobosphaera incisa	NC_025533	0.00870777
Lotharella sp.	KF438023	18.4692
Lotharella vacuolata	AP014949	18.0251
Marsupiomonas sp.	KM462870	9.77011
Marvania geminata	NC_025549	0.0174155
Mesostigma viride	AF166114	1.25392
Microglena monadina	KT624717 - KT624805	28.5266
Microthamnion kuetzingianum	NC_025537	1.14943
Monomastix sp.	NC_012101	16.597
Monomorphina aenigmatica	NC_020018	22.5183
Monomorphina parapyrum	NC_027287	22.4051
Mychonastes homosphaera	NC_029671	4.47579
Mychonastes jurisii	NC_028579	4.70219
Myrmecia israelensis culture	NC_025525	1.14072
Neochloris aquatica	KT199248	14.2198
Neocystis brevis	KM462873	0.217694
Neomeris sp.	KY495826 - KY495874	37.3999
Nephroselmis astigmatica	KJ746600	2.29885
Nephroselmis olivacea	NC_000927	0.269941
Oedogonium cardiacum	NC_011031	7.33194
Oltmannsiellopsis viridis	NC_008099	0.269941
Oocystis solitaria	FJ968739	0
Oogamochlamys gigantea	KT625412	6.03448
Ostreobium HV05042	KY509314	2.70812
Ostreobium OS1B	KU979013	2.48171
Ostreobium quekettii	LT593849	2.20307
Ostreococcus tauri	NC_008289	23.5371
Pabia signiensis culture	NC_025529	0
Parachlorella kessleri	NC_012978	0.0174155
Paradoxia multiseta	NC_025540	0
Partenskyella glossopodia	AP014948	18.1992
Pediastrum duplex	KT003387, AB084340, EF078405, AB084306, JN630530, JN630572	79.0839
Pedinomonas minor	NC_016733	10.3013
Pedinomonas tuberculata	KM462867	10.3013
Pedinophyte YPF 701	KY347917	11.442
Phacotus lenticularis	NC_028587	5.64263
Picocystis salinarum	NC_024828	11.8948
Planctonema lauterbornii	KM462880	0
Pleodorina starrii	NC_021109	7.04458
Prasinococcus sp.	KJ746597	4.94601
Prasinoderma coloniale	NC_024817	6.08673
Prasinophyceae MBIC10622	KJ746602	6.09544
Prasinophyceae sp. CCMP1205	KJ746601	8.19401
Prasiolopsis sp.	KM462862	2.83873
Prototheca wickerhamii	KJ001761	62.4869
Pseudendoclonium akinetum	NC_008114	9.90944
Pseudochlorella pringsheimii	KM438434 - KM438439	83.7339
Pseudochloris wilhelmii	NC_025547	0.0174155
Pseudococcomyxa simplex	KM438440 - KM438444	87.2344
Pseudomuriella schumacherensis	KT199256	4.47579
Pseudoscourfieldia marina	AB561077 AB561069 AB561061 AB561053 AB561048 AB561037 AB561028 AB561020 AB561015 AB561006	72.6924
Pterosperma cristatum	AB561080 AB561070 AB561064 AB561056 AB561049 AB561038 AB561031 AB561023 AB561016 AB561007	72.8492
Pycnococcus provasolii	NC_012097	8.72518
Pyramimonas parkeae	NC_012099	4.84152
Scherffelia dubia	KU167098	0.278649
Schizomeris leibleinii	NC_015645	7.79345
Stauridium tetras	EF078327	96.334
Stephanosphaera pluvialis	KT625299 - KT625409	13.8279
Stichococcus bacillaris	NC_025527	2.94323
Stigeoclonium helveticum	NC_008372	7.79345
Strombomonas acuminata	JN674637	24.2511
Symbiochloris handae	KM462860	0.278649
Tetraselmis sp.	KU167097	10.0662
Trachelomonas volvocina	NC_027288	22.4051
Trebouxia aggregata	EU123962	7.42773
Trebouxiophyceae sp.	NC_018569 - EU124002	1.03622
Treubaria triappendiculata	KT625410	4.19714
Tydemania expeditionis	LN810505	1.31487
Ulva fasciata	KT882614	9.99652
Ulva linza	KX058323	11.4507
Ulva sp.	KP720616	9.99652
Verdigellas peltata	LT174527	12.8962
Volvox carteri	GU084820	6.25218
Watanabea reniformis	NC_025526	0
Xylochloris irregularis	NC_025534	0
Zygnema circumcarinatum	AY958086	6.14768

## Sheet: Table S8
Table S8. Clade support from Sitestripper analyses
(Eug,Pyr) = monophyletic Pyramimonadales branching as sister to monopyletic Euglenophyceae
(Lep,Ped) = monophyletic pedinophyte clade, with Lepidodinium branching as sister to the Pedinomonas clade
(Chl,Bry) = Monophyletic chlorarachniophyte clade, branching as sister to monophyletic Bryopsidales clade
(Das(Chl,Bry)) = Monophyletic chlorarachniophyte clade branching as sister to monophyletic Bryopsidales clade, together branching as sister to the Dasycladales
(Das,Ulv) = Dasycladales branching as sister to Ulvales-Ulotrichales lineages

## Sheet: Table S9
Table S9. List of taxa used for phylogenetic analyses (Dataset B), and percentages of missing data from the concatenated supermatrix.
Species	Accession	% missing data
Acetabularia_acetabulum	HG518425 - HG518474, HG794360	49.7272
Acutodesmus_obliquus	NC_008101	8.55368
Ankyra_judayi	NC_029735	8.55368
Auxenochlorella_protothecoides	NC_023775	0.528834
Avrainvillea_mazei	KY509313	3.65147
Bathycoccus_prasinos	NC_024811	58.4991
Bigelowiella_natans.gb	NC_008408	21.6402
Boodleopsis_pusilla_C.0205	To be submitted	3.08906
Boodleopsis_sp_H.0758	To be submitted	2.71132
Botryococcus_braunii	NC_025545	3.25695
Bracteacoccus_aerius	KT199254	12.3814
Bracteacoccus_giganteus	NC_028586	8.32704
Bracteacoccus_minor	NC_029674	12.3814
Bryopsidales_sp_FL1161	To be submitted	2.73651
Bryopsis_hypnoides	NC_013359	4.46571
Bryopsis_plumosa	NC_026795	0.235037
Bryopsis_sp_HV04063	KY819063	1.90548
Callipsygma_wilsonii_HV03983	To be submitted	3.73542
Carteria_cerasiformis	KT625420	9.88836
Carteria_crucifera	KT624870 - KT624932	18.5428
Carteria_sp.	KT625419	9.89675
Caulerpa_cliftonii	KX808498	1.07446
Caulerpa_manorensis_HV04986	KY819068	2.75329
Caulerpa_racemosa	KT946602	1.21716
Caulerpa_verticillata_HV05119	To be submitted	3.83615
Chamaetrichon_capsulatum *	KY407661	11.2314
Characiochloris_acuminata	KT625418	9.65332
Chlamydomonas_leiostraca *	KX828176	9.87996
Chlamydomonas_nivalis	KT624630 - KT624716	15.4117
Chlamydomonas_peterfii	KT624933 - KT625007	15.8314
Chlamydomonas_reinhardtii	NC_005353	17.4767
Chlorella_mirabilis	KM462865	4.54965
Chlorella_sorokiniana	KJ397925	1.08285
Chlorella_sp.	KF554427	0.0923361
Chlorella_variabilis	NC_015359	0
Chlorodesmis_fastigiata	KY819064	3.20658
Chlorogonium_capillatum	KT625085 - KT625091	16.3603
Chlorokybus_atmophyticus	DQ422812	1.03249
Chloromonas_perforata	KT625416	9.65332
Chlorosarcina_brevispinosa	KM462875	19.9782
Chlorotetraedron_incus	NC_029673	8.55368
Choricystis_parasitica	NC_025539	0.041971
Chromochloris_zofingiensis	NC_029672	8.55368
Coccomyxa_sp.	NC_015084	0.310585
Codium_arabicum	To be submitted	3.37446
Codium_arenicola	KY819066	2.14052
Codium_decorticatum	KT946603	0.512046
Codium_simulans	To be submitted	0.545622
Colacium_vesiculosum	JN674636	25.8457
Cryptoglena_skujai	NC_027286	25.5939
Cymbomonas_tetramitiformis	KX013545	17.1074
Derbesia_sp	NC_031367	0.15949
Dichotomosiphon_tuberosus	To be submitted	5.07009
Dicloster_acuatus	NC_025546	0.0335768
Dictyochloropsis_reticulata **	KM462860	0.293797
Dunaliella_salina	NC_016732	9.90515
Elliptochloris_bilobata	KM462887	0.0251826
Ettlia_pseudoalveolaris	NC_025532	1.98942
Euglen_gracilis	NC_001603	26.6851
Euglena_viridis	JQ237893	25.5771
Euglenaformis_proxima	NC_001603	26.2151
Euglenaria_anabaena	NC_027269	25.5939
Eutreptia_viridis	JN643723	28.9096
Eutreptiella_gymnastica	NC_017754	26.8614
Flabellia_petiolata	To be submitted	10.7949
Floydiella_terrestris	NC_014346	11.2734
Fusochloris_perforata	NC_025543	1.13322
Geminella_minor	NC_025544	0
Geminella_terricola **	KM462881	0
Gloeotilopsis_planctonica	KX306824	11.2398
Gloeotilopsis_sarcinoidea	KX306821	11.2398
Gloeotilopsis_sterilis	NC_025538	0
Gonium_pectorale	NC_020438	9.89675
Gymnochlora_stellata	AP014947	21.6066
Haematococcus_lacustris	KT625205 - KT625298	16.7128
Hafniomonas_laevis	KT625415	18.9541
Halimeda_cylindracea	KM820107,KM820108, KM820110, KM820112, KM820114, KM820115, KM820117, KM820118, KM820120, KM820122, KM820124, KM820126, KM820127, KM820128, KM820130, KM820132, KM820134, KM820135, KM820137, KM820138, KM820139, KM820140, KM820141, KM820143, KM820145, KM820152, KM820159, KM820163, KM820164, KM820166	45.6224
Halimeda_discoidea	KX808496	2.24125
Halimeda_micronesica_HV04840	To be submitted	19.0632
Halimeda_minima_HV04587	To be submitted	4.1971
Hemichloris_antarctica	https://www.ncbi.nlm.nih.gov/nuccore/?term=Hemichloris+antarctica+chloroplast	33.9209
Hydrodictyon_reticulatum	EF078401, EF113515	9.07412
Ignatius_tetrasporus	KY407659	1.94745
Jenufa_perforata	KT625413	8.34383
Kirchneriella_aperta	KT199250	8.56208
Koliella_corcontica	KM462874	3.56753
Koliella_longiseta	KM462868	0
Kraftonemia	To be submitted	15.0256
Lambia_antarctica	KU059765	0.10073
Lepidodinium_chlorophorum	LC008447	27.9862
Leptosira_terrestris	NC_009681	6.79929
Lobochlamys_culleus	KT625151 - KT625204	17.5103
Lobochlamys_segnis	KT624806 - KT624869	15.8734
Lobosphaera_incisa	NC_025533	0.0251826
Lotharella_sp.	KF438023	21.9676
Lotharella_vacuolata	AP014949	21.4388
Marsupiomonas_sp.	KM462870	9.28398
Marvania_geminata	NC_025549	0
Mesostigma_viride	AF166114	3.62629
Microglena_monadina	KT624717 - KT624805	34.4078
Micromonas_sp. ***	FJ858267	31.2096
Microthamnion_kuetzingianum	NC_025537	1.13322
Monomastix_sp.	NC_012101	19.2059
Monomorphina aenigmatica	NC_020018	25.5855
Monomorphina_parapyrum	NC_027287	25.9213
Mychonastes_homosphaera	NC_029671	8.55368
Mychonastes_jurisii	NC_028579	8.86427
Myrmecia_israelensis	NC_025525	0.948544
Neochloris_aquatica	KT199248	17.8377
Neocystis_brevis	KM462873	0.235037
Neodangemannia_microcystis	KY407660	1.99782
Neomeris_sp.	KY495826 - KY495874	38.6972
Nephroselmis_astigmatica	KJ746600	4.22228
Nephroselmis_olivacea	NC_000927	0.738689
Oedocladium_carolinianum *	NC_031510	11.2566
Oedogonium_cardiacum	NC_011031	11.2566
Oltmannsiellopsis_viridis	NC_008099	2.01461
Oocystis_solitaria	FJ968739	0.0335768
Oogamochlamys_gigantea	KT625412	9.87996
Ostreobium_sp_HV05042	KY509314	1.82993
Ostreobium_sp._OS1B	KU979013	3.67666
Ostreobium_quekettii	LT593849	2.09855
Ostreococcus_tauri	NC_008289	25.1658
Pabia_signiensis	NC_025529	0
Palmophyllum_crassum ****	AP017927	14.5975
Parachlorella_kessleri	NC_012978	0
Paradoxia_multiseta	NC_025540	0.0251826
Partenskyella_glossopodia	AP014948	21.615
Pediastrum_duplex	KY114064	8.41098
Pedinomonas_minor	NC_016733	9.78763
Pedinomonas_tuberculata	KM462867	9.78763
Pedobesia_clavaeformis	To be submitted	4.32301
Phacotus_lenticularis	NC_028587	9.65332
Pickett.heapsia_sp. ***	To be submitted	15.8566
Picocystis_salinarum	NC_024828	15.5712
Planctonema_lauterbornii	KM462880	0
Pleodorina_starrii	NC_021109	10.3836
Prasinococcus_sp.	KJ746597	9.27558
Prasinoderma_coloniale	NC_024817	8.67959
Prasinophyceae_sp.CCMP1205	KJ746601	9.78763
Prasinophyceae_sp.MBIC10622	KJ746602	8.70478
Prasiolopsis_sp.	KM462862	2.75329
Prototheca_wickerhamii	KJ001761	60.455
Pseudendoclonium_akinetum	NC_008114	11.2314
Pseudobryopsis_hainanensis	To be submitted	4.39856
Pseudocharacium_americanum	KY407658	1.94745
Pseudochloris_wilhelmii	NC_025547	0.0167884
Pseudochlorodesmis_sp.	To be submitted	2.84563
Pseudocodium_devriesii	To be submitted	2.79527
Pseudoderbesia_arbuscula	To be submitted	5.60732
Pseudomuriella_schumacherensis	KT199256	8.55368
Pseudoneochloris_marina	KY407657	11.2314
Pseudoscourfieldia_marina	AB561077 AB561069 AB561061 AB561053 AB561048 AB561037 AB561028 AB561020 AB561015 AB561006	79.8204
Pterosperma_cristatum	AB561080 AB561070 AB561064 AB561056 AB561049 AB561038 AB561031 AB561023 AB561016 AB561007	78.8802
Pycnococcus_provasolii	NC_012097	10.7697
Pyramimonas_parkeae	NC_012099	8.31864
Rhipilia_penicilloides	KY819065	2.77848
Rhipiliopsis_peltata	To be submitted	3.34089
Rhipiliopsis_profunda	To be submitted	2.87081
Scherffelia_dubia	KU167098	4.36498
Schizomeris_leibleinii	NC_015645	11.7854
Stephanosphaera_pluvialis	KT625299 - KT625409	27.0125
Stichococcus_bacillaris	NC_025527	2.85403
Stigeoclonium_helveticum	NC_008372	11.7687
Strombomonas_acuminata	JN674637	27.726
Symbiochloris_handae	KM462860	0.293797
Tetrabaena_socialis *	KX232643	10.5935
Tetraselmis_sp.	KU167097	13.6909
Trachelomonas_volvocina	NC_027288	25.5771
Trebouxia_aggregata	EU123962	11.9281
Trebouxiophyceae_sp.	NC_018569 - EU124002	0.965332
Treubaria_triappendiculata	KT625410	8.32704
Trichosarcina_mucosa	KY407656	11.2398
Tydemania_expeditionis	LN810505	1.16679
Udotea_argentea	To be submitted	2.85403
Udotea_flabellum	To be submitted	6.53068
Udotea_sp.	To be submitted	6.15294
Ulva_fasciata	KT882614	11.2986
Ulva_limnetica	To be submitted	11.5084
Ulva_linza	KX058323	12.7508
Ulva_prolifera	To be submitted	11.9701
Ulva_sp.	KP720616	11.2986
Ulvales_sp_all.gb	To be submitted	36.0027
Verdigellas_peltata	LT174527	14.5975
Volvox_carteri	GU084820	10.1822
Watanabea_reniformis	NC_025526	0.0167884
Xylochloris_irregularis	NC_025534	0.302191
Pedinophyte YPF 701	KY347917	11.5
Zygnema_circumcarinatum	AY958086	5.86754
* Chlorophyceae. Taxon not in Dataset A.
** Trebouxiophyceae. Taxon not in Dataset A.
*** Prasinophyte. Taxon not in Dataset A.
**** Class unknown. Taxon not in Dataset A.
Taxa highlighted in green are Ulvophyceaen lineages that are not present in Dataset A.
